# Supplementary material for: Oral d-ribose causes depressive-like behavior by altering glycerophospholipid metabolism via the gut-brain axis
Source: Commun Biol. 2024 Jan 9;7:69. doi: 10.1038/s42003-023-05759-1 (PMC10776610; doi:10.1038/s42003-023-05759-1)
Supplement: Supplementary file 4 — Supplementary Data 3-12 [file 42003_2023_5759_MOESM4_ESM.xlsx]

## Sheet: Data 3
Metabolite	mode	hmdb_id	hmdb_name	mass	cas_id	formula	element	compound_id	compound_name	compound_first_category	compound_second_category	pathway_id	description	kegg_first_category	kegg_second_category	ID	m/z	Retention time	Adducts	Theoretical Fragmentation Score	Fragmentation Score	kingdom	super_class	class	sub_class
(-)-Corey Lactone Diol	pos	-	-	-	-	C8H12O4	:H:C:O:	-	-	-	-	-	-	-	-	pos_13497	173.081	1.91533	M+H	-	77.3	-	-	-	-
(-)-Epinephrine	pos	HMDB0000068	Epinephrine	183.09	-	C9H13NO3	:H:C:O:N:	C00788	L-Adrenaline;(R)-(-)-Adrenaline;(R)-(-)-Epinephrine;(R)-(-)-Epirenamine;(R)-(-)-Adnephrine;4-[(1R)-1-Hydroxy-2-(methylamino)ethyl]-1,2-benzenediol	Hormones and transmitters;Hormones and transmitters	Other hormones;Neurotransmitters	map01100;map02024;map04261;map04923;map02020;map04024;map04080;map04924;map00350	Metabolic pathways; Quorum sensing; Adrenergic signaling in cardiomyocytes; Regulation of lipolysis in adipocytes; Two-component system; cAMP signaling pathway; Neuroactive ligand-receptor interaction; Renin secretion; Tyrosine metabolism	Metabolism;Cellular Processes;Organismal Systems;Organismal Systems;Environmental Information Processing;Environmental Information Processing;Environmental Information Processing;Organismal Systems;Metabolism	Global and overview maps;Cellular community - prokaryotes;Circulatory system;Endocrine system;Signal transduction;Signal transduction;Signaling molecules and interaction;Endocrine system;Amino acid metabolism	pos_1240	408.214	3.1382	M+H, 2M+ACN+H	-	69.2	Organic compounds	Benzenoids	Phenols	Benzenediols
(-)-Glycinol	pos	LMPK12070128;HMDB0034105	Glycinol	272.068	-	C15H12O5	:H:C:O:	C01263	3,6,9-Trihydroxypterocarpan;(6aS,11aS)-3,6a,9-Trihydroxypterocarpan;(-)-Glycinol	-	-	map00943;map01110	Isoflavonoid biosynthesis; Biosynthesis of secondary metabolites	Metabolism;Metabolism	Biosynthesis of other secondary metabolites;Global and overview maps	pos_9458	273.076	5.85727	M+H	-	68.3	Organic compounds	Phenylpropanoids and polyketides	Isoflavonoids	Furanoisoflavonoids
(-)-Neplanocin A	pos	-	-	-	-	C11H13N5O3	:H:C:O:N:	-	-	-	-	-	-	-	-	pos_4875	264.109	2.57193	M+H	-	57.1	-	-	-	-
(-)-Stercobilin	pos	HMDB0240259	Stercobilin	594.342	34217-90-8	C33H46N4O6	:H:C:O:N:	-	-	-	-	-	-	-	-	pos_1622	595.35	5.5842	M+H, M+Na	52.4	-	Organic compounds	Organoheterocyclic compounds	Tetrapyrroles and derivatives	Bilirubins
(-)-trans-3,4-Dihydro-4,8-dihydroxy-3-methyl-1H-2-benzopyran-1-one	pos	HMDB0030765	(-)-trans-3,4-Dihydro-4,8-dihydroxy-3-methyl-1H-2-benzopyran-1-one	194.058	70287-70-6	C10H10O4	:H:C:O:	-	-	-	-	-	-	-	-	pos_1193	236.096	2.94023	M+CH3OH+H, M+ACN+H	61.1	-	Organic compounds	Organoheterocyclic compounds	Benzopyrans	2-benzopyrans
({2-methyl-3-[({7-oxo-7H-furo[3,2-g]chromen-4-yl}oxy)methyl]oxiran-2-yl}methoxy)sulfonic acid	pos	HMDB0129428	({2-methyl-3-[({7-oxo-7H-furo[3,2-g]chromen-4-yl}oxy)methyl]oxiran-2-yl}methoxy)sulfonic acid	382.036	-	C16H14O9S	:H:C:S:O:	-	-	-	-	-	-	-	-	pos_10399	365.033	4.7074	M+H-H2O	59.8	-	Organic compounds	Phenylpropanoids and polyketides	Coumarins and derivatives	Furanocoumarins
(+)-Abscisic Acid	pos	HMDB0035140	(S)-Abscisic acid	264.136	-	C15H20O4	:H:C:O:	C06082	Abscisate;Abscisic acid;(+)-Abscisic acid;ABA	-	-	map01100;map01110;map00906;map01070;map01062;map04075;map01060	Metabolic pathways; Biosynthesis of secondary metabolites; Carotenoid biosynthesis; Biosynthesis of plant hormones; Biosynthesis of terpenoids and steroids; Plant hormone signal transduction; Biosynthesis of plant secondary metabolites	Metabolism;Metabolism;Metabolism;Metabolism;Metabolism;Environmental Information Processing;Metabolism	Global and overview maps;Global and overview maps;Metabolism of terpenoids and polyketides;Chemical structure transformation maps;Chemical structure transformation maps;Signal transduction;Chemical structure transformation maps	pos_9725	265.144	5.62497	M+H	-	64.3	Organic compounds	Lipids and lipid-like molecules	Prenol lipids	Sesquiterpenoids
(+)-Camphor	pos	HMDB0059838;LMPR0102120001;MJDBOTE0001585	Camphor	152.12	-	C10H16O	:H:C:O:	C00808	(+)-Camphor;d-Camphor	-	-	map01110;map00902;map04750	Biosynthesis of secondary metabolites; Monoterpenoid biosynthesis; Inflammatory mediator regulation of TRP channels	Metabolism;Metabolism;Organismal Systems	Global and overview maps;Metabolism of terpenoids and polyketides;Sensory system	pos_2053	170.154	6.44948	M+H, M+NH4	-	72.2	Organic compounds	Lipids and lipid-like molecules	Prenol lipids	Monoterpenoids
(+-)-Ethyl 3-hydroxy-2-methylbutyrate	pos	HMDB0032256	(+-)-Ethyl 3-hydroxy-2-methylbutyrate	456.36	27372-03-8	C30H48O3	:H:C:O:	-	-	-	-	-	-	-	-	pos_9664	457.368	5.69333	M+H	-	68.9	Organic compounds	Lipids and lipid-like molecules	Steroids and steroid derivatives	Vitamin D and derivatives
(+)-Setoclavine	neg	HMDB0033428	(+)-Setoclavine	254.142	519-12-0	C16H18N2O	:H:C:O:N:	-	-	-	-	-	-	-	-	neg_8580	291.092	5.44552	M+K-2H	64.7	-	Organic compounds	Alkaloids and derivatives	Ergoline and derivatives	Clavines and derivatives
(17Z)-1alpha,25-dihydroxy-26,27-dimethyl-17,20,22,22,23,23-hexadehydrovitamin D3	pos	LMST03020391			-	C29H42O3	:H:C:O:	-	-	-	-	-	-	-	-	pos_6606	439.317	5.73445	M+H	-	77.8	-	-	-	-
(1beta,2beta,5beta)-p-Menth-3-ene-1,2,5-triol	pos	HMDB0038978	(1beta,2beta,5beta)-p-Menth-3-ene-1,2,5-triol	186.126	359875-80-2	C10H18O3	:H:C:O:	-	-	-	-	-	-	-	-	pos_6700	390.285	5.84372	2M+NH4	74.5	-	Organic compounds	Lipids and lipid-like molecules	Prenol lipids	Monoterpenoids
(1R,16Z,24E,26E,28Z)-1,18-dihydroxy-12-[1-(4-hydroxy-3-methoxycyclohexyl)propan-2-yl]-19,30-dimethoxy-17,21,23,29,35-pentamethyl-15-methylidene-11,36-dioxa-4-azatricyclo[30.3.1.0鈦?鈦筣hexatriaconta-16,24,26,28-tetraene-2,3,10,14,20-pentone	pos	HMDB0127646	(1R,16Z,24E,26E,28Z)-1,18-dihydroxy-12-[1-(4-hydroxy-3-methoxycyclohexyl)propan-2-yl]-19,30-dimethoxy-17,21,23,29,35-pentamethyl-15-methylidene-11,36-dioxa-4-azatricyclo[30.3.1.0鈦?鈦筣hexatriaconta-16,24,26,28-tetraene-2,3,10,14,20-pentone	911.539	-	C51H77NO13	:H:C:O:N:	-	-	-	-	-	-	-	-	pos_11818	478.762	3.11073	M+2Na	97.2	-	Organic compounds	Phenylpropanoids and polyketides	Macrolide lactams	Not Available
(1S)-1-hydroxy-23-oxo-24,25,26,27-tetranorcalciol	pos	LMST03020687			-	C23H34O3	:H:C:O:	-	-	-	-	-	-	-	-	pos_8895	359.259	6.10922	M+H	-	58.8	-	-	-	-
(1S,16R)-5,7,11-trihydroxy-8-(hydroxymethyl)-8,10,12,16-tetramethyl-3-[1-(2-methyl-1,3-thiazol-4-yl)prop-1-en-2-yl]-17-oxa-4-azabicyclo[14.1.0]heptadec-4-en-9-one	pos	HMDB0127530	(1S,16R)-5,7,11-trihydroxy-8-(hydroxymethyl)-8,10,12,16-tetramethyl-3-[1-(2-methyl-1,3-thiazol-4-yl)prop-1-en-2-yl]-17-oxa-4-azabicyclo[14.1.0]heptadec-4-en-9-one	522.276	-	C27H42N2O6S	:H:C:S:O:N:	-	-	-	-	-	-	-	-	pos_11462	540.314	3.46577	M+NH4	77.1	-	Organic compounds	Organoheterocyclic compounds	Azoles	Thiazoles
(1S,16R)-5,7,11-trihydroxy-8,8,10,16-tetramethyl-3-[1-(2-methyl-1,3-thiazol-4-yl)prop-1-en-2-yl]-12-methylidene-17-oxa-4-azabicyclo[14.1.0]heptadec-4-en-9-one	pos	HMDB0127534	(1S,16R)-5,7,11-trihydroxy-8,8,10,16-tetramethyl-3-[1-(2-methyl-1,3-thiazol-4-yl)prop-1-en-2-yl]-12-methylidene-17-oxa-4-azabicyclo[14.1.0]heptadec-4-en-9-one	504.266	-	C27H40N2O5S	:H:C:S:O:N:	-	-	-	-	-	-	-	-	pos_11411	537.304	3.52732	M+CH3OH+H	63.3	-	Organic compounds	Organoheterocyclic compounds	Azoles	Thiazoles
(1x,2x)-Guaiacylglycerol 3-glucoside	pos	HMDB0040600	(1x,2x)-Guaiacylglycerol 3-glucoside	376.137	7094-73-7	C16H24O10	:H:C:O:	-	-	-	-	-	-	-	-	pos_10978	770.307	4.00783	2M+NH4	52.3	-	Organic compounds	Lipids and lipid-like molecules	Fatty Acyls	Fatty acyl glycosides
(1xi,3S)-1,2,3,4-Tetrahydro-1-methyl-beta-carboline-1,3-dicarboxylic acid	pos	HMDB0035115	(1xi,3S)-1,2,3,4-Tetrahydro-1-methyl-beta-carboline-1,3-dicarboxylic acid	274.095	-	C14H14N2O4	:H:C:O:N:	-	-	-	-	-	-	-	-	pos_5725	307.129	3.88742	M+CH3OH+H	55.8	-	Organic compounds	Alkaloids and derivatives	Harmala alkaloids	Not Available
(22E)-(24R)-1alpha,24-dihydroxy-22,23-didehydrovitamin D3	pos	LMST03020168			-	C27H42O3	:H:C:O:	-	-	-	-	-	-	-	-	pos_6709	415.317	5.85043	M+H	-	62.4	-	-	-	-
(22S)-1alpha,22,25-trihydroxy-23,24-tetradehydro-24a,24b-dihomo-20-epivitamin D3	pos	LMST03020400			-	C29H44O4	:H:C:O:	-	-	-	-	-	-	-	-	pos_6426	457.328	5.33868	M+H	-	65.5	-	-	-	-
(23S,24S)-17,23-Epoxy-24,29-dihydroxy-27-norlanost-8-ene-3,15-dione	pos	HMDB0035843	(23S,24S)-17,23-Epoxy-24,29-dihydroxy-27-norlanost-8-ene-3,15-dione	472.319	-	C29H44O5	:H:C:O:	-	-	-	-	-	-	-	-	pos_1764	455.316	6.14997	M+H-H2O, M+ACN+Na	66.4	-	Organic compounds	Lipids and lipid-like molecules	Prenol lipids	Triterpenoids
(24R)-1alpha,24-dihydroxyvitamin D3	pos	LMST03020256			-	C27H44O3	:H:C:O:	-	-	-	-	-	-	-	-	pos_2378	417.333	5.96643	M+H, M+ACN+H	-	80.3	-	-	-	-
(2E)-1-{3-[(3,3-dimethyloxiran-2-yl)methyl]-2,4,6-trihydroxyphenyl}-3-(4-hydroxyphenyl)prop-2-en-1-one	pos	HMDB0129244	(2E)-1-{3-[(3,3-dimethyloxiran-2-yl)methyl]-2,4,6-trihydroxyphenyl}-3-(4-hydroxyphenyl)prop-2-en-1-one	356.126	-	C20H20O6	:H:C:O:	-	-	-	-	-	-	-	-	pos_11404	374.16	3.54103	M+NH4	55.4	-	Organic compounds	Phenylpropanoids and polyketides	Linear 1,3-diarylpropanoids	Chalcones and dihydrochalcones
(2R,2'R)-3,3'-disulfanediylbis(2-acetamidopropanoic acid)	pos	-	-	-	-	C10H16N2O6S2	:H:C:S:O:N:	-	-	-	-	-	-	-	-	pos_4637	325.052	2.2648	M+H	-	53.6	-	-	-	-
(2R,3R,4S,5R)-2-(6-aminopurin-9-yl)-5-(hydroxymethyl)oxolane-3,4-diolAdenosine	pos	-	-	-	-	C10H13N5O4	:H:C:O:N:	-	-	-	-	-	-	-	-	pos_13165	250.094	2.07332	M+H-H2O	-	52.8	-	-	-	-
(2S)-2-[[(4S)-4-amino-4-carboxybutanoyl]amino]-4-methylpentanoic acid	pos	-	-	-	-	C11H20N2O5	:H:C:O:N:	-	-	-	-	-	-	-	-	pos_1066	261.145	2.4148	M+H-H2O, M+H	-	62.6	-	-	-	-
(2S)-2-{[1-(R)-Carboxyethyl]amino}pentanoate	pos	-	-	-	-	C8H15NO4	:H:C:O:N:	C06326	(2S)-2-{[1-(R)-Carboxyethyl]amino}pentanoate	-	-	-	-	-	-	pos_13429	190.108	1.94277	M+H	-	63.4	-	-	-	-
(2S)-2-amino-3-(1H-indol-3-yl)propanoic acidL-Tryptophan	pos	-	-	-	-	C11H12N2O2	:H:C:O:N:	-	-	-	-	-	-	-	-	pos_2806	409.187	2.64723	M+CH3OH+H, 2M+H	-	59.1	-	-	-	-
(2S)-2-amino-3-phenylpropanoic acidL-Phenylalanine	pos	-	-	-	-	C9H11NO2	:H:C:O:N:	-	-	-	-	-	-	-	-	pos_4513	207.113	2.11493	M+ACN+H	-	59.7	-	-	-	-
(2S,2'S)-Pyrosaccharopine	pos	HMDB0038676	(2S,2'S)-Pyrosaccharopine	258.122	38495-84-0	C11H18N2O5	:H:C:O:N:	-	-	-	-	-	-	-	-	pos_13860	259.129	1.6092	M+H	-	52.4	Organic compounds	Organic acids and derivatives	Carboxylic acids and derivatives	Amino acids, peptides, and analogues
(2S,3S)-2-amino-3-methylpentanoic acidL-Isoleucine	pos	-	-	-	-	C6H13NO2	:H:C:O:N:	-	-	-	-	-	-	-	-	pos_4139	132.103	1.78573	M+H	-	70.5	-	-	-	-
(2S,3'S)-alpha-Amino-2-carboxy-5-oxo-1-pyrrolidinebutanoic acid	pos	HMDB0033436;HMDB0039110	Nigellimine N-oxide;(2S,3'S)-alpha-Amino-2-carboxy-5-oxo-1-pyrrolidinebutanoic acid	219.089543287;230.090271568	-	C9H14N2O5	:H:C:O:N:	-	-	-	-	-	-	-	-	pos_14144	263.124	1.06312	M+CH3OH+H	50.3	-	Organic compounds	Organic acids and derivatives	Carboxylic acids and derivatives	Amino acids, peptides, and analogues
(2Z)-2-[(2-hydroxyphenyl)methylidene]heptanoic acid	pos	HMDB0133177	(2Z)-2-[(2-hydroxyphenyl)methylidene]heptanoic acid	234.126	-	C14H18O3	:H:C:O:	-	-	-	-	-	-	-	-	pos_6013	252.16	4.4433	M+NH4	66.6	-	Organic compounds	Phenylpropanoids and polyketides	Cinnamic acids and derivatives	Hydroxycinnamic acids and derivatives
(3a,5b)-24-oxo-24-[(2-sulfoethyl)amino]cholan-3-yl-b-D-Glucopyranosiduronic acid	pos	HMDB0002429	(3a,5b)-24-oxo-24-[(2-sulfoethyl)amino]cholan-3-yl-b-D-Glucopyranosiduronic acid	659.334	99794-82-8	C32H53NO11S	:H:C:S:O:N:	-	-	-	-	-	-	-	-	pos_7838	682.328	8.33988	M+Na	53.7	-	Organic compounds	Lipids and lipid-like molecules	Steroids and steroid derivatives	Bile acids, alcohols and derivatives
(3-Arylcarbonyl)-alanine	pos	-	-	-	-	C10H11NO3	:H:C:O:N:	C03450	(3-Arylcarbonyl)-alanine	-	-	-	-	-	-	pos_9846	194.082	5.46133	M+H	-	66.8	-	-	-	-
(3b,20R,22R)-3,20,27-Trihydroxy-1-oxowitha-5,24-dienolide 3-glucoside	neg	HMDB0033573	(3b,20R,22R)-3,20,27-Trihydroxy-1-oxowitha-5,24-dienolide 3-glucoside	634.335	227179-09-1	C34H50O11	:H:C:O:	-	-	-	-	-	-	-	-	neg_16814	679.332	3.1949	M+FA-H	57.9	-	Organic compounds	Lipids and lipid-like molecules	Steroids and steroid derivatives	Steroid lactones
(3beta,17alpha,23R)-17,23-Epoxy-3,29-dihydroxy-27-norlanost-8-ene-15,24-dione	pos	HMDB0035112	(3beta,17alpha,23R)-17,23-Epoxy-3,29-dihydroxy-27-norlanost-8-ene-15,24-dione	472.319	-	C29H44O5	:H:C:O:	-	-	-	-	-	-	-	-	pos_7328	455.311	6.7071	M+H-H2O	53.7	-	Organic compounds	Lipids and lipid-like molecules	Prenol lipids	Triterpenoids
(3beta,17alpha,23S)-17,23-Epoxy-3,28,29-trihydroxy-27-norlanost-8-en-24-one	pos	HMDB0035221	(3beta,17alpha,23S)-17,23-Epoxy-3,28,29-trihydroxy-27-norlanost-8-en-24-one	474.335	-	C29H46O5	:H:C:O:	-	-	-	-	-	-	-	-	pos_8688	475.342	6.21132	M+H	-	54.9	Organic compounds	Lipids and lipid-like molecules	Prenol lipids	Diterpenoids
(3beta,17alpha,23S)-17,23-Epoxy-3,29-dihydroxy-27-norlanost-8-en-24-one	pos	HMDB0035142	(3beta,17alpha,23S)-17,23-Epoxy-3,29-dihydroxy-27-norlanost-8-en-24-one	458.34	-	C29H46O4	:H:C:O:	-	-	-	-	-	-	-	-	pos_9430	441.333	5.87097	M+H-H2O	73	-	Organic compounds	Lipids and lipid-like molecules	Prenol lipids	Triterpenoids
(3beta,5alpha,6beta,22E,24R)-23-Methylergosta-7,22-diene-3,5,6-triol	pos	HMDB0033633	(3beta,5alpha,6beta,22E,24R)-23-Methylergosta-7,22-diene-3,5,6-triol	444.36	243449-54-9	C29H48O3	:H:C:O:	-	-	-	-	-	-	-	-	pos_8260	477.394	6.49688	M+CH3OH+H	70.7	-	Organic compounds	Lipids and lipid-like molecules	Steroids and steroid derivatives	Ergostane steroids
(3beta,6beta)-Furanoeremophilane-3,6-diol	pos	HMDB0035117	(3beta,6beta)-Furanoeremophilane-3,6-diol	250.157	34335-94-9	C15H22O3	:H:C:O:	-	-	-	-	-	-	-	-	pos_9631	251.165	5.7276	M+H	-	57.8	Organic compounds	Lipids and lipid-like molecules	Prenol lipids	Sesquiterpenoids
(5S,6S)-6-Amino-5-hydroxycyclohexane-1,3-diene-1-carboxyate	pos	-	-	-	-	C7H9NO3	:H:C:O:N:	-	-	-	-	-	-	-	-	pos_13994	156.066	1.22657	M+H	-	76.5	-	-	-	-
(6beta,7alpha,12beta,13beta)-7-Hydroxy-11,16-dioxo-8,14-apianadien-22,6-olide	pos	HMDB0031380	(6beta,7alpha,12beta,13beta)-7-Hydroxy-11,16-dioxo-8,14-apianadien-22,6-olide	384.194	403613-16-1	C23H28O5	:H:C:O:	-	-	-	-	-	-	-	-	pos_7126	402.23	6.30033	M+NH4	77.2	-	Organic compounds	Lipids and lipid-like molecules	Prenol lipids	Terpene lactones
(7b,10a)-3-Hydroxy-1,3,5-cadinatrien-9-one	pos	HMDB0040981	(7b,10a)-3-Hydroxy-1,3,5-cadinatrien-9-one	232.146	155662-80-9	C15H20O2	:H:C:O:	-	-	-	-	-	-	-	-	pos_5405	296.161	3.35622	M+ACN+Na	69.9	-	Organic compounds	Lipids and lipid-like molecules	Prenol lipids	Sesquiterpenoids
(7'R)-(+)-Lyoniresinol 9'-glucoside	pos	HMDB0038922	(7'R)-(+)-Lyoniresinol 9'-glucoside	582.231	87585-32-8	C28H38O13	:H:C:O:	-	-	-	-	-	-	-	-	pos_13293	624.262	1.9907	M+ACN+H	68.1	-	Organic compounds	Lignans, neolignans and related compounds	Lignan glycosides	Not Available
(7R*,8R*)-3-Methoxy-3',4,7,9,9'-pentahydroxy-8,4'-oxyneolignan 4-xyloside	pos	HMDB0040325	(7R*,8R*)-3-Methoxy-3',4,7,9,9'-pentahydroxy-8,4'-oxyneolignan 4-xyloside	496.194	62223-56-7	C24H32O11	:H:C:O:	-	-	-	-	-	-	-	-	pos_2996	479.188	1.71118	M+H-H2O, M+Na	60.4	-	Organic compounds	Lignans, neolignans and related compounds	Lignan glycosides	Not Available
(9R,10S,12Z)-9,10-Dihydroxy-8-oxo-12-octadecenoic acid	pos	HMDB0040611	(9R,10S,12Z)-9,10-Dihydroxy-8-oxo-12-octadecenoic acid	328.225	142036-13-3	C18H32O5	:H:C:O:	-	-	-	-	-	-	-	-	pos_13200	373.197	2.05295	M+2Na-H	73.3	-	Organic compounds	Lipids and lipid-like molecules	Fatty Acyls	Lineolic acids and derivatives
(9Z,11E,13E,15Z)-4-Oxo-9,11,13,15-octadecatetraenoic acid	pos	HMDB0031098	(9Z,11E,13E,15Z)-4-Oxo-9,11,13,15-octadecatetraenoic acid	290.188	17699-21-7	C18H26O3	:H:C:O:	-	-	-	-	-	-	-	-	pos_11744	354.202	3.18603	M+ACN+Na	52.8	-	Organic compounds	Lipids and lipid-like molecules	Fatty Acyls	Lineolic acids and derivatives
(9Z,11S,16S)-1-Acetoxy-9,17-octadecadiene-12,14-diyne-11,16-diol	pos	HMDB0038966	(9Z,11S,16S)-1-Acetoxy-9,17-octadecadiene-12,14-diyne-11,16-diol	332.199	52691-49-3	C20H28O4	:H:C:O:	-	-	-	-	-	-	-	-	pos_10501	350.233	4.57437	M+NH4	68.1	-	Organic compounds	Lipids and lipid-like molecules	Fatty Acyls	Fatty alcohols
(E)-10-Hydroxy-2-decene-4,6-diynoic acid	pos	HMDB0038965	(E)-10-Hydroxy-2-decene-4,6-diynoic acid	178.063	-	C10H10O3	:H:C:O:	-	-	-	-	-	-	-	-	pos_14611	143.051	0.620983	M+H-2H2O	50.9	-	Organic compounds	Lipids and lipid-like molecules	Fatty Acyls	Fatty acids and conjugates
(E)-1-Cinnamoylpyrrolidine	pos	HMDB0038835	(E)-1-Cinnamoylpyrrolidine	201.115	52438-21-8	C13H15NO	:H:C:O:N:	-	-	-	-	-	-	-	-	pos_8504	403.238	6.30033	2M+H	69.9	-	Organic compounds	Phenylpropanoids and polyketides	Cinnamic acids and derivatives	Not Available
(E)-2-Tridecene-4,6,8-triyn-1-ol	pos	HMDB0030931	(E)-2-Tridecene-4,6,8-triyn-1-ol	186.104	-	C13H14O	:H:C:O:	-	-	-	-	-	-	-	-	pos_11240	187.112	3.71152	M+H	68.7	-	Organic compounds	Lipids and lipid-like molecules	Fatty Acyls	Fatty alcohols
(E)-5,8-Megastigmadien-4-one	pos	HMDB0034671	(E)-5,8-Megastigmadien-4-one	192.151	67401-26-7	C13H20O	:H:C:O:	-	-	-	-	-	-	-	-	pos_2074	210.186	6.3816	M+H, M+NH4	65	-	Organic compounds	Organic oxygen compounds	Organooxygen compounds	Carbonyl compounds
(E)-N-allyl-3-(4-hydroxy-3-methoxy-phenyl)acrylamide	pos	-	-	-	-	C13H15NO3	:H:C:O:N:	-	-	-	-	-	-	-	-	pos_5111	251.139	2.94707	M+NH4	-	66.9	-	-	-	-
(R)-(+)-2-Pyrrolidone-5-carboxylic acid	pos	-	-	-	-	C5H7NO3	:H:C:O:N:	-	-	-	-	-	-	-	-	pos_14565	130.05	0.63435	M+H	-	64.1	-	-	-	-
(R)-1-O-[b-D-Glucopyranosyl-(1->6)-b-D-glucopyranoside]-1,3-octanediol	pos	HMDB0032799	(R)-1-O-[b-D-Glucopyranosyl-(1|right|6)-b-D-glucopyranoside]-1,3-octanediol	470.236	-	C20H38O12	:H:C:O:	-	-	-	-	-	-	-	-	pos_12508	488.273	2.47607	M+NH4	50.9	-	Organic compounds	Lipids and lipid-like molecules	Fatty Acyls	Fatty acyl glycosides
(R)-2-Amino-N-(2,2,4,4-tetramethyl-3-thietanyl)propanamide	pos	HMDB0034910	(R)-2-Amino-N-(2,2,4,4-tetramethyl-3-thietanyl)propanamide	216.13	80875-07-6	C10H20N2OS	:H:C:S:O:N:	-	-	-	-	-	-	-	-	pos_13588	474.293	1.8674	2M+ACN+H	54	-	Organic compounds	Organoheterocyclic compounds	Thietanes	Not Available
(S)-(-)-Perillyl alcohol	pos	HMDB0003634	Perillyl alcohol	152.12	-	C10H16O	:H:C:O:	C02452	(-)-Perillyl alcohol;Perillyl alcohol;(S)-Perillyl alcohol;[(4S)-4-(Prop-1-en-2-yl)cyclohex-1-en-1-yl]methanol;p-Mentha-1,8-dien-7-ol;(-)-Perillylalcohol	-	-	map01110;map00903;map00902	Biosynthesis of secondary metabolites; Limonene and pinene degradation; Monoterpenoid biosynthesis	Metabolism;Metabolism;Metabolism	Global and overview maps;Metabolism of terpenoids and polyketides;Metabolism of terpenoids and polyketides	pos_10808	135.117	4.2059	M+H-H2O	-	67.1	Organic compounds	Lipids and lipid-like molecules	Prenol lipids	Monoterpenoids
(S)-10,16-Dihydroxyhexadecanoic acid	pos	HMDB0037798	(S)-10,16-Dihydroxyhexadecanoic acid	288.23	69232-67-3	C16H32O4	:H:C:O:	C08285	10,16-Dihydroxyhexadecanoic acid;Hexadecanoic acid, 10,16-dihydroxy-	-	-	map00073	Cutin, suberine and wax biosynthesis	Metabolism	Lipid metabolism	pos_9615	352.249	5.74122	M+ACN+Na	76.8	-	Organic compounds	Lipids and lipid-like molecules	Fatty Acyls	Fatty acids and conjugates
(S)-11,12,13-Trinor-7-calamenone	pos	HMDB0040823	(S)-11,12,13-Trinor-7-calamenone	174.104	155748-76-8	C12H14O	:H:C:O:	-	-	-	-	-	-	-	-	pos_2615	366.237	4.40227	M+H, 2M+NH4	-	50.9	Organic compounds	Benzenoids	Tetralins	Not Available
(S)-2,3-Dihydro-7-hydroxy-2-methyl-4-oxo-4H-1-benzopyran-5-acetic acid	pos	HMDB0040407	(S)-2,3-Dihydro-7-hydroxy-2-methyl-4-oxo-4H-1-benzopyran-5-acetic acid	236.068	94356-37-3	C12H12O5	:H:C:O:	-	-	-	-	-	-	-	-	pos_11654	237.076	3.27437	M+H	-	79.6	Organic compounds	Organoheterocyclic compounds	Benzopyrans	1-benzopyrans
(S)-2-Hydroxy-2-phenylacetonitrile O-[b-D-apiosyl-(1->2)-b-D-glucoside]	pos	HMDB0036334	(S)-2-Hydroxy-2-phenylacetonitrile O-[b-D-apiosyl-(1|right|2)-b-D-glucoside]	427.148	-	C19H25NO10	:H:C:O:N:	-	-	-	-	-	-	-	-	pos_5726	469.182	3.88742	M+ACN+H	54.6	-	Organic compounds	Organic oxygen compounds	Organooxygen compounds	Carbohydrates and carbohydrate conjugates
(S)-a-Amino-2,5-dihydro-5-oxo-4-isoxazolepropanoic acid N2-glucoside	pos	HMDB0029404	(S)-a-Amino-2,5-dihydro-5-oxo-4-isoxazolepropanoic acid N2-glucoside	334.101	29790-46-3	C12H18N2O9	:H:C:O:N:	-	-	-	-	-	-	-	-	pos_11008	299.085	3.97372	M+H-2H2O	62.8	-	Organic compounds	Organic oxygen compounds	Organooxygen compounds	Carbohydrates and carbohydrate conjugates
(S)-Edulinine	pos	HMDB0030178	(S)-Edulinine	291.147	27495-36-9	C16H21NO4	:H:C:O:N:	-	-	-	-	-	-	-	-	pos_5929	330.11	4.28728	M+K	64.8	-	Organic compounds	Organoheterocyclic compounds	Quinolines and derivatives	Quinolones and derivatives
(x)-1,2-Propanediol 1-O-b-D-glucopyranoside	pos	HMDB0033065	(x)-1,2-Propanediol 1-O-b-D-glucopyranoside	238.105	-	C9H18O7	:H:C:O:	-	-	-	-	-	-	-	-	pos_13410	239.114	1.94965	M+H	68.2	-	Organic compounds	Organic oxygen compounds	Organooxygen compounds	Carbohydrates and carbohydrate conjugates
(Z)-13-Hexadecenoic acid	pos	HMDB0035877	(Z)-13-Hexadecenoic acid	254.225	-	C16H30O2	:H:C:O:	-	-	-	-	-	-	-	-	pos_10242	318.239	4.92045	M+ACN+Na	59.1	-	Organic compounds	Lipids and lipid-like molecules	Fatty Acyls	Fatty acids and conjugates
(Z)-2-Methyl-2-butene-1,4-diol 4-O-beta-D-Glucopyranoside	pos	HMDB0041187	(Z)-2-Methyl-2-butene-1,4-diol 4-O-beta-D-Glucopyranoside	264.121	-	C11H20O7	:H:C:O:	-	-	-	-	-	-	-	-	pos_9763	297.152	5.5842	M+CH3OH+H	73.7	-	Organic compounds	Lipids and lipid-like molecules	Fatty Acyls	Fatty acyl glycosides
(Z)-9-Cycloheptadecen-1-one	pos	HMDB0031336	(Z)-9-Cycloheptadecen-1-one	250.23	542-46-1	C17H30O	:H:C:O:	-	-	-	-	-	-	-	-	pos_7180	292.264	6.37475	M+ACN+H	73.8	-	Organic compounds	Organic oxygen compounds	Organooxygen compounds	Carbonyl compounds
(Z)-alpha-Bergamotenoic acid	pos	HMDB0036392	(Z)-alpha-Bergamotenoic acid	234.162	124439-27-6	C15H22O2	:H:C:O:	-	-	-	-	-	-	-	-	pos_602	235.17	4.04202	M+H-H2O, M+H, M+H-2H2O	-	59.6	Organic compounds	Lipids and lipid-like molecules	Prenol lipids	Monoterpenoids
()-(Z)-2-(5-Tetradecenyl)cyclobutanone	pos	HMDB0037543	(卤)-(Z)-2-(5-Tetradecenyl)cyclobutanone	264.245	173074-85-6	C18H32O	:H:C:O:	-	-	-	-	-	-	-	-	pos_7405	306.279	7.14633	M+ACN+H	73.5	-	Organic compounds	Organic oxygen compounds	Organooxygen compounds	Carbonyl compounds
()11-HDoHE	pos	-	-	-	-	C22H32O3	:H:C:O:	-	-	-	-	-	-	-	-	pos_8665	327.232	6.22502	M+H-H2O	-	50.9	-	-	-	-
()12,13-DiHOME	pos	-	-	-	-	C18H34O4	:H:C:O:	-	-	-	-	-	-	-	-	pos_1755	356.279	6.12955	M+H, M+ACN+H	-	81.9	-	-	-	-
()7-epi Jasmonic Acid	pos	-	-	-	-	C12H18O3	:H:C:O:	-	-	-	-	-	-	-	-	pos_11124	211.133	3.85328	M+H	-	85.4	-	-	-	-
()-Enterolactone	pos	HMDB0006101	Enterolactone	298.121	-	C18H18O4	:H:C:O:	C18165	Enterolactone	-	-	-	-	-	-	pos_1630	299.129	5.67963	M+H-H2O, M+H	-	64.2	Organic compounds	Lignans, neolignans and related compounds	Furanoid lignans	Tetrahydrofuran lignans
()-Propionylcarnitine	pos	-	-	-	-	C10H19NO4	:H:C:O:N:	-	-	-	-	-	-	-	-	pos_13427	218.139	1.94277	M+H	-	50.4	-	-	-	-
[(2R)-3-hydroxy-2-octadecanoyloxypropyl] 2-(trimethylazaniumyl)ethyl phosphate	pos	;MJDBWX000002020			-	C26H54NO7P	:H:C:P:O:N:	-	-	-	-	-	-	-	-	pos_7796	562.328	8.35348	M+K	-	91.4	-	-	-	-
[3-(7-hydroxy-4-oxo-4H-chromen-2-yl)phenyl]oxidanesulfonic acid	pos	HMDB0133344	[3-(7-hydroxy-4-oxo-4H-chromen-2-yl)phenyl]oxidanesulfonic acid	334.015	-	C15H10O7S	:H:C:S:O:	-	-	-	-	-	-	-	-	pos_1509	335.022	4.69382	M+H, M+Na	55.3	-	Organic compounds	Phenylpropanoids and polyketides	Flavonoids	Flavones
[5-(7-hydroxy-4-oxo-4H-chromen-2-yl)-2-methoxyphenyl]oxidanesulfonic acid	pos	HMDB0133321	[5-(7-hydroxy-4-oxo-4H-chromen-2-yl)-2-methoxyphenyl]oxidanesulfonic acid	364.025	-	C16H12O8S	:H:C:S:O:	-	-	-	-	-	-	-	-	pos_10653	406.059	4.39542	M+ACN+H	53	-	Organic compounds	Phenylpropanoids and polyketides	Flavonoids	O-methylated flavonoids
[5,7-dihydroxy-2-(3-hydroxyphenyl)-4-oxo-3,4-dihydro-2H-1-benzopyran-3-yl]oxidanesulfonic acid	pos	HMDB0125288	[5,7-dihydroxy-2-(3-hydroxyphenyl)-4-oxo-3,4-dihydro-2H-1-benzopyran-3-yl]oxidanesulfonic acid	368.02	-	C15H12O9S	:H:C:S:O:	-	-	-	-	-	-	-	-	pos_11273	351.017	3.67085	M+H-H2O	52.1	-	Organic compounds	Phenylpropanoids and polyketides	Flavonoids	Sulfated flavonoids
{[(16R)-5,7,11-trihydroxy-8,10,12,16-tetramethyl-3-[1-(2-methyl-1,3-thiazol-4-yl)prop-1-en-2-yl]-9-oxo-17-oxa-4-azabicyclo[14.1.0]heptadec-4-en-8-yl]methoxy}sulfonic acid	neg	HMDB0127584	{[(16R)-5,7,11-trihydroxy-8,10,12,16-tetramethyl-3-[1-(2-methyl-1,3-thiazol-4-yl)prop-1-en-2-yl]-9-oxo-17-oxa-4-azabicyclo[14.1.0]heptadec-4-en-8-yl]methoxy}sulfonic acid	602.233	-	C27H42N2O9S2	:H:C:S:O:N:	-	-	-	-	-	-	-	-	neg_10210	583.22	6.922	M-H2O-H	69.2	-	Organic compounds	Organoheterocyclic compounds	Azoles	Thiazoles
{[(1E)-1-(4-methoxyphenyl)pent-1-en-3-yl]oxy}sulfonic acid	pos	HMDB0132998	{[(1E)-1-(4-methoxyphenyl)pent-1-en-3-yl]oxy}sulfonic acid	272.072	-	C12H16O5S	:H:C:S:O:	-	-	-	-	-	-	-	-	pos_10654	314.106	4.39542	M+ACN+H	53.4	-	Organic compounds	Benzenoids	Phenol ethers	Anisoles
{[(1R,16Z,24E,26E,28Z)-1,18-dihydroxy-12-[1-(4-hydroxy-3-methoxycyclohexyl)propan-2-yl]-19,30-dimethoxy-15,17,21,29,35-pentamethyl-2,3,10,14,20-pentaoxo-11,36-dioxa-4-azatricyclo[30.3.1.0鈦?鈦筣hexatriaconta-16,24,26,28-tetraen-23-yl]methoxy}sulfonic acid	pos	HMDB0127685	{[(1R,16Z,24E,26E,28Z)-1,18-dihydroxy-12-[1-(4-hydroxy-3-methoxycyclohexyl)propan-2-yl]-19,30-dimethoxy-15,17,21,29,35-pentamethyl-2,3,10,14,20-pentaoxo-11,36-dioxa-4-azatricyclo[30.3.1.0鈦?鈦筣hexatriaconta-16,24,26,28-tetraen-23-yl]methoxy}sulfonic acid	1009.51	-	C51H79NO17S	:H:C:S:O:N:	-	-	-	-	-	-	-	-	pos_5883	505.764	4.18548	M+2H	97.2	-	Organic compounds	Phenylpropanoids and polyketides	Macrolide lactams	Not Available
{2-hydroxy-5-[3-(2-hydroxyphenyl)propanoyl]phenyl}oxidanesulfonic acid	neg	HMDB0135421	{2-hydroxy-5-[3-(2-hydroxyphenyl)propanoyl]phenyl}oxidanesulfonic acid	338.046	-	C15H14O7S	:H:C:S:O:	-	-	-	-	-	-	-	-	neg_5811	337.04	3.03195	M-H	57.8	-	Organic compounds	Phenylpropanoids and polyketides	Linear 1,3-diarylpropanoids	Chalcones and dihydrochalcones
1-(1,2,3,4,5-Pentahydroxypent-1-yl)-1,2,3,4-tetrahydro-beta-carboline-3-carboxylate	pos	HMDB0012492;HMDB0029992	1-(1,2,3,4,5-Pentahydroxypent-1-yl)-1,2,3,4-tetrahydro-beta-carboline-3-carboxylate;Tetrahydropentoxyline	366.142701068;366.142701068	-	C17H22N2O7	:H:C:O:N:	-	-	-	-	-	-	-	-	pos_4885	349.14	2.5788	M+H-H2O	66	-	Organic compounds	Alkaloids and derivatives	Harmala alkaloids	Not Available
1-(2,4-dihydroxy-6-methoxy-3,5-dimethylphenyl)-3-(2-hydroxyphenyl)propan-1-one	pos	HMDB0126609	1-(2,4-dihydroxy-6-methoxy-3,5-dimethylphenyl)-3-(2-hydroxyphenyl)propan-1-one	316.131	-	C18H20O5	:H:C:O:	-	-	-	-	-	-	-	-	pos_390	281.118	5.00812	M+H-2H2O, M+H-H2O, M+Na	51.1	-	Organic compounds	Phenylpropanoids and polyketides	Linear 1,3-diarylpropanoids	Chalcones and dihydrochalcones
1-(4-Hydroxy-3-methoxyphenyl)-7-phenyl-3,5-heptanedione	pos	HMDB0033710	1-(4-Hydroxy-3-methoxyphenyl)-7-phenyl-3,5-heptanedione	326.152	83161-94-8	C20H22O4	:H:C:O:	-	-	-	-	-	-	-	-	pos_10168	327.16	5.02868	M+H	-	63	Organic compounds	Phenylpropanoids and polyketides	Diarylheptanoids	Linear diarylheptanoids
1-(4Z,7Z,10Z,13Z,16Z,19Z-docosahexaenoyl)-glycero-3-phosphate	pos	HMDB0114755;LMGP10050019;HMDB0062307	LysoPA(22:6(4Z,7Z,10Z,13Z,16Z,19Z)/0:0);1-(4Z,7Z,10Z,13Z,16Z,19Z-docosahexaenoyl)-glycero-3-phosphate	482.243340594;482.243340594	-	C25H39O7P	:H:C:O:P:	-	-	-	-	-	-	-	-	pos_7961	515.275	7.5247	M+CH3OH+H	56.8	-	Organic compounds	Lipids and lipid-like molecules	Glycerophospholipids	Glycerophosphates
1-(beta-D-Ribofuranosyl)-1,4-dihydronicotinamide	pos	HMDB0011648;HMDB0011643	1-(beta-D-Ribofuranosyl)-1,4-dihydronicotinamide;(24R)-Cholest-5-ene-3-beta,24-diol	256.105921632;402.349780716	-	C11H16N2O5	:H:C:O:N:	C15497	1-(beta-D-Ribofuranosyl)-1,4-dihydronicotinamide;Reduced nicotinamide riboside	-	-	-	-	-	-	pos_13460	257.113	1.92903	M+H	-	55.5	Organic compounds	Organic oxygen compounds	Organooxygen compounds	Carbohydrates and carbohydrate conjugates
1-(Malonylamino)cyclopropanecarboxylic acid	pos	HMDB0031700	1-(Malonylamino)cyclopropanecarboxylic acid	187.048	80550-27-2	C7H9NO5	:H:C:O:N:	-	-	-	-	-	-	-	-	pos_13763	188.056	1.71787	M+H	-	67	Organic compounds	Organic acids and derivatives	Carboxylic acids and derivatives	Amino acids, peptides, and analogues
1-(sn-Glycero-3-phospho)-1D-myo-inositol	pos	HMDB0011649	Glycerophosphoinositol	334.066	-	C9H19O11P	:H:C:O:P:	C01225	sn-Glycero-3-phospho-1-inositol;1-(sn-Glycero-3-phospho)-1D-myo-inositol	-	-	-	-	-	-	pos_7428	317.064	7.4304	M+H-H2O	51.2	-	Organic compounds	Lipids and lipid-like molecules	Glycerophospholipids	Glycerophosphoinositols
1,11-Undecanedicarboxylic acid	pos	HMDB0002327	1,11-Undecanedicarboxylic acid	244.167	505-52-2	C13H24O4	:H:C:O:	-	-	-	-	-	-	-	-	pos_6318	245.175	5.07602	M+H	-	65	Organic compounds	Lipids and lipid-like molecules	Fatty Acyls	Fatty acids and conjugates
1,2,3,4-Tetrahydro-b-carboline-1,3-dicarboxylic acid	pos	HMDB0032102	1,2,3,4-Tetrahydro-b-carboline-1,3-dicarboxylic acid	260.08	59132-30-8	C13H12N2O4	:H:C:O:N:	-	-	-	-	-	-	-	-	pos_6088	261.087	4.57437	M+H	-	65.6	Organic compounds	Alkaloids and derivatives	Harmala alkaloids	Not Available
1,2,4-Nonadecanetriol	pos	LMFA05000577;HMDB0032112	1,2,4-Nonadecanetriol	316.298	-	C19H40O3	:H:C:O:	-	-	-	-	-	-	-	-	pos_7947	339.29	7.68002	M+Na	65.9	-	Organic compounds	Lipids and lipid-like molecules	Fatty Acyls	Fatty alcohols
1,25-Dihydroxy-24-oxo-16-ene-vitamin D3	pos	LMST03020608			-	C27H40O4	:H:C:O:	-	-	-	-	-	-	-	-	pos_10006	429.297	5.25718	M+H	-	57.5	-	-	-	-
1,25-Dihydroxyvitamin D3-26,23-lactone	pos	HMDB0000969	1,25-Dihydroxyvitamin D3-26,23-lactone	444.288	81203-50-1	C27H40O5	:H:C:O:	-	-	-	-	-	-	-	-	pos_8125	483.249	6.69338	M+K	54.6	-	Organic compounds	Lipids and lipid-like molecules	Steroids and steroid derivatives	Vitamin D and derivatives
1,2-Anhydridoniveusin	pos	HMDB0032105	1,2-Anhydridoniveusin	376.152	121519-08-2	C20H24O7	:H:C:O:	-	-	-	-	-	-	-	-	pos_1614	399.143	5.52282	M+NH4, M+Na	55.8	-	Organic compounds	Lipids and lipid-like molecules	Fatty Acyls	Fatty acid esters
1,2-Cyclohexanedione	neg	HMDB0031344	1,2-Cyclohexanedione	112.052	765-87-7	C6H8O2	:H:C:O:	C06105	Cyclohexane-1,2-dione	-	-	map00930;map01120	Caprolactam degradation; Microbial metabolism in diverse environments	Metabolism;Metabolism	Xenobiotics biodegradation and metabolism;Global and overview maps	neg_8702	93.0339	5.54817	M-H2O-H	70	-	Organic compounds	Organic oxygen compounds	Organooxygen compounds	Carbonyl compounds
1,3-Dimethyl-6,8-isoquinolinediol	pos	-	-	-	-	C11H11NO2	:H:C:O:N:	C12345	1,3-Dimethyl-6,8-isoquinolinediol	-	-	-	-	-	-	pos_13039	190.087	2.1013	M+H	-	53.2	-	-	-	-
1,4,5,8-TETRAHYDROXY-2,6-DIMETHYLANTHROQUINONE	pos	-	-	-	-	C16H12O6	:H:C:O:	-	-	-	-	-	-	-	-	pos_3561	301.073	0.541967	M+H	-	64.1	-	-	-	-
1,4-beta-D-Glucan	pos	-	-	-	-	C18H32O18	:H:C:O:	C00760	Cellulose;(1,4-beta-D-Glucosyl)n;(1,4-beta-D-Glucosyl)n+1;(1,4-beta-D-Glucosyl)n-1;1,4-beta-D-Glucan;Microcrystalline cellulose	-	-	map01100;map04973;map00500	Metabolic pathways; Carbohydrate digestion and absorption; Starch and sucrose metabolism	Metabolism;Organismal Systems;Metabolism	Global and overview maps;Digestive system;Carbohydrate metabolism	pos_10474	501.14	4.60335	M+H-2H2O	50.6	-	-	-	-	-
1,4-Methylimidazoleacetic acid	pos	-	-	-	-	C6H8N2O2	:H:C:O:N:	-	-	-	-	-	-	-	-	pos_55	141.066	0.70785	M+H, M+CH3OH+H, 2M+ACN+H, M+H-H2O	-	53.3	-	-	-	-
1,8-Dihydroxy-3-hydroxymethylanthraquinone 8-O-b-D-glucoside	neg	HMDB0029679	1,8-Dihydroxy-3-hydroxymethylanthraquinone 8-O-b-D-glucoside	432.106	33037-46-6	C21H20O10	:H:C:O:	-	-	-	-	-	-	-	-	neg_16010	467.078	3.72427	M+Cl	66.4	-	Organic compounds	Benzenoids	Anthracenes	Anthraquinones
1-[(5-Amino-5-carboxypentyl)amino]-1-deoxyfructose	pos	HMDB0034879	1-[(5-Amino-5-carboxypentyl)amino]-1-deoxyfructose	308.158	21291-40-7	C12H24N2O7	:H:C:O:N:	-	-	-	-	-	-	-	-	pos_13719	291.155	1.75882	M+H-H2O	80.5	-	Organic compounds	Organic oxygen compounds	Organooxygen compounds	Carbohydrates and carbohydrate conjugates
10-Acetoxytoxol	pos	HMDB0030287	10-Acetoxytoxol	276.1	75680-15-8	C15H16O5	:H:C:O:	-	-	-	-	-	-	-	-	pos_6022	294.134	4.44998	M+NH4	61.5	-	Organic compounds	Benzenoids	Benzene and substituted derivatives	Acetophenones
10'-apo-beta-carotenal	pos	HMDB0059605	10'-Apo-beta-carotenal	376.277	640-49-3	C27H36O	:H:C:O:	-	-	-	-	-	-	-	-	pos_6438	377.281	5.37952	M+H	-	51.3	Organic compounds	Lipids and lipid-like molecules	Prenol lipids	Sesterterpenoids
10-Hydroperoxy-H4-neuroprostane	pos	HMDB0062274	10-Hydroperoxy-H4-neuroprostane	392.22	-	C22H32O6	:H:C:O:	-	-	-	-	-	-	-	-	pos_6536	410.254	5.5842	M+NH4	51.3	-	Organic compounds	Lipids and lipid-like molecules	Fatty Acyls	Eicosanoids
10-Hydroxymyristic acid methyl ester	pos	HMDB0031061	10-Hydroxymyristic acid methyl ester	258.219	-	C15H30O3	:H:C:O:	-	-	-	-	-	-	-	-	pos_12430	297.181	2.54463	M+K	67.8	-	Organic compounds	Lipids and lipid-like molecules	Fatty Acyls	Fatty alcohols
11,13-Dihydrotaraxinic acid glucosyl ester	pos	HMDB0035867	11,13-Dihydrotaraxinic acid glucosyl ester	426.189	75911-16-9	C21H30O9	:H:C:O:	-	-	-	-	-	-	-	-	pos_13499	468.219	1.90845	M+ACN+H	83.9	-	Organic compounds	Lipids and lipid-like molecules	Saccharolipids	Not Available
11-bromo-undecanoic acid	pos	LMFA01090005			-	C11H21BrO2	:H:C:O:Br:	-	-	-	-	-	-	-	-	pos_304	265.082	3.00863	M+H, M+Na, M+NH4	-	63	-	-	-	-
11-keto Fluprostenol	pos	-	-	-	-	C23H27F3O6	:H:C:O:F:	-	-	-	-	-	-	-	-	pos_5238	457.182	3.11073	M+H	-	62.8	-	-	-	-
11-Methylgerberinol	neg	HMDB0041441	11-Methylgerberinol	378.11	173559-76-7	C22H18O6	:H:C:O:	-	-	-	-	-	-	-	-	neg_4843	359.096	2.37302	M-H2O-H	87.2	-	Organic compounds	Phenylpropanoids and polyketides	Coumarins and derivatives	Hydroxycoumarins
11-Oxohexadecanoic acid	pos	HMDB0030978	11-Oxohexadecanoic acid	270.219	2388-81-0	C16H30O3	:H:C:O:	-	-	-	-	-	-	-	-	pos_4374	315.192	1.99757	M+2Na-H	63.3	-	Organic compounds	Lipids and lipid-like molecules	Fatty Acyls	Fatty acids and conjugates
12(S),20-DiHETE	pos	-	-	-	-	C20H32O4	:H:C:O:	-	-	-	-	-	-	-	-	pos_6104	359.218	4.59987	M+Na	-	52.4	-	-	-	-
12-hydroxy-3Z,6Z-dodecadienoic acid	pos	LMFA01050171			-	C12H20O3	:H:C:O:	-	-	-	-	-	-	-	-	pos_10636	213.149	4.41583	M+H	-	61.3	-	-	-	-
12-HYDROXY-4,4-BISNOR-4,8,11,13-PODOCARPATETRAEN-3-ONE	pos	-	-	-	-	C15H16O2	:H:C:O:	-	-	-	-	-	-	-	-	pos_5615	229.123	3.70467	M+H	-	56.8	-	-	-	-
12-ketolithocholic acid	pos	HMDB0000328;MJDBDZS0000033	12-Ketodeoxycholic acid	390.277	5130-29-0	C24H38O4	:H:C:O:	-	-	-	-	-	-	-	-	pos_125	355.264	6.17037	M+H-2H2O, M+Na, 2M+H, 2M+Na	-	64.1	Organic compounds	Lipids and lipid-like molecules	Steroids and steroid derivatives	Bile acids, alcohols and derivatives
12-Ketoporrigenin	pos	HMDB0031079	12-Ketoporrigenin	446.303	189014-45-7	C27H42O5	:H:C:O:	-	-	-	-	-	-	-	-	pos_6077	447.311	4.54727	M+H	-	68.4	Organic compounds	Lipids and lipid-like molecules	Prenol lipids	Triterpenoids
12-Oxo-20-carboxy-leukotriene B4	pos	LMFA03020047;HMDB0012550	12-Oxo-20-carboxy-leukotriene B4	364.189	-	C20H28O6	:H:C:O:	-	-	-	-	-	-	-	-	pos_13927	329.171	1.39048	M+H-2H2O	57.5	-	Organic compounds	Lipids and lipid-like molecules	Fatty Acyls	Fatty acids and conjugates
12-oxo-5E,8E,10Z-dodecatrienoic acid	pos	LMFA01060095			-	C12H16O3	:H:C:O:	-	-	-	-	-	-	-	-	pos_11081	209.118	3.89428	M+H	-	66.1	-	-	-	-
12S-HHT	pos	HMDB0012535	12S-HHT	280.204	54397-84-1	C17H28O3	:H:C:O:	C20388	12(S)-HHT;(12S,5Z,8E,10E)-12-Hydroxy-5,8,10-heptadecatrienoic acid	-	-	-	-	-	-	pos_12294	319.165	2.66093	M+K	50.2	-	Organic compounds	Lipids and lipid-like molecules	Fatty Acyls	Fatty acids and conjugates
13(S)-HpODE	pos	HMDB0003871	13-L-Hydroperoxylinoleic acid	312.23	-	C18H32O4	:H:C:O:	C04717	(9Z,11E)-(13S)-13-Hydroperoxyoctadeca-9,11-dienoic acid;(9Z,11E)-(13S)-13-Hydroperoxyoctadeca-9,11-dienoate;13(S)-HPODE;13S-Hydroperoxy-9Z,11E-octadecadienoic acid	-	-	map01100;map00591	Metabolic pathways; Linoleic acid metabolism	Metabolism;Metabolism	Global and overview maps;Lipid metabolism	pos_7071	295.227	6.24558	M+H-H2O	-	59.2	Organic compounds	Lipids and lipid-like molecules	Fatty Acyls	Lineolic acids and derivatives
13,14-Dihydro PGF-1a	pos	HMDB0005076	13,14-Dihydro PGF-1a	358.272	-	C20H38O5	:H:C:O:	-	-	-	-	-	-	-	-	pos_7048	376.306	6.22502	M+NH4	66.8	-	Organic compounds	Lipids and lipid-like molecules	Fatty Acyls	Eicosanoids
13,14-Dihydro PGF2a	pos	HMDB0004239	13,14-Dihydro PGF2a	356.256	27376-74-5	C20H36O5	:H:C:O:	-	-	-	-	-	-	-	-	pos_9006	374.29	6.06852	M+NH4	58.6	-	Organic compounds	Lipids and lipid-like molecules	Fatty Acyls	Eicosanoids
13'-Carboxy-gamma-tocotrienol	pos	HMDB0012558	13'-Carboxy-gamma-tocotrienol	440.293	-	C28H40O4	:H:C:O:	-	-	-	-	-	-	-	-	pos_6738	482.324	5.87768	M+ACN+H	58.7	-	Organic compounds	Lipids and lipid-like molecules	Prenol lipids	Quinone and hydroquinone lipids
13-HDoHE	pos	HMDB0060043	13-HDoHE	314.261	-	C22H34O	:H:C:O:	-	-	-	-	-	-	-	-	pos_8779	337.253	6.17037	M+Na	87.2	-	Organic compounds	Lipids and lipid-like molecules	Fatty Acyls	Fatty alcohols
13-HOTE	pos	HMDB0010203;LMFA02000029	13-HOTE	294.219	-	C18H30O3	:H:C:O:	-	-	-	-	-	-	-	-	pos_8709	589.447	6.1976	2M+H	72.1	-	Organic compounds	Lipids and lipid-like molecules	Fatty Acyls	Lineolic acids and derivatives
13Z-Docosenamide	pos	LMFA08010028			-	C22H43NO	:H:C:O:N:	-	-	-	-	-	-	-	-	pos_7309	338.342	6.64618	M+H	-	90.9	-	-	-	-
15-deoxy-delta12,14-Prostaglandin J2-2-glycerol ester	pos	HMDB0013656	15-deoxy-delta12,14-Prostaglandin J2-2-glycerol ester	390.241	-	C23H34O5	:H:C:O:	-	-	-	-	-	-	-	-	pos_8644	408.276	6.23187	M+NH4	69.9	-	Organic compounds	Lipids and lipid-like molecules	Fatty Acyls	Eicosanoids
15-keto Latanoprost (free acid)	pos	-	-	-	-	C23H32O5	:H:C:O:	-	-	-	-	-	-	-	-	pos_5186	389.229	3.0495	M+H	-	58.5	-	-	-	-
15-Octadecene-9,11,13-triynoic acid	pos	HMDB0032673;LMFA01030559	15-Octadecene-9,11,13-triynoic acid	270.162	-	C15H18O2	:H:C:O:	-	-	-	-	-	-	-	-	pos_6388	231.138	5.25718	M+H	-	80.9	Organic compounds	Lipids and lipid-like molecules	Fatty Acyls	Fatty acids and conjugates
16-Hydroxy-3-oxo-12-oleanen-28-oic acid	pos	HMDB0040618	16-Hydroxy-3-oxo-12-oleanen-28-oic acid	470.34	77625-71-9	C30H46O4	:H:C:O:	-	-	-	-	-	-	-	-	pos_1759	471.348	6.13642	M+H-H2O, M+H	60.1	-	Organic compounds	Lipids and lipid-like molecules	Prenol lipids	Triterpenoids
16-Oxoandrostenediol	pos	HMDB0000322;LMST02020088	16-Oxoandrostenediol	304.204	1159-66-6	C19H28O3	:H:C:O:	-	-	-	-	-	-	-	-	pos_6330	349.176	5.11393	M+2Na-H	55.9	-	Organic compounds	Lipids and lipid-like molecules	Steroids and steroid derivatives	Androstane steroids
16-Oxoestrone	pos	LMST02010048;HMDB0000372	16-Oxoestrone	284.141	1228-73-5	C18H20O3	:H:C:O:	C14441	16-Ketoestrone;3-Hydroxy-1,3,5(10)-estratriene-16,17-dione	-	-	-	-	-	-	pos_1650	267.138	5.77532	M+H-H2O, M+H	52.5	-	Organic compounds	Lipids and lipid-like molecules	Steroids and steroid derivatives	Estrane steroids
16-phenoxy tetranor PGF2alpha	pos	-	-	-	-	C22H30O6	:H:C:O:	-	-	-	-	-	-	-	-	pos_12509	391.208	2.47607	M+H	-	66.1	-	-	-	-
17alpha,21-Dihydroxypregnenolone	pos	HMDB0006764;HMDB0006762	17a,20a-Dihydroxycholesterol;17alpha,21-Dihydroxypregnenolone	418.344695338;348.230059512	1167-48-2	C21H32O4	:H:C:O:	C05487	17alpha,21-Dihydroxypregnenolone	-	-	map00140	Steroid hormone biosynthesis	Metabolism	Lipid metabolism	pos_11707	366.264	3.21297	M+NH4	59.3	-	Organic compounds	Lipids and lipid-like molecules	Steroids and steroid derivatives	Hydroxysteroids
1'-Acetoxychavicol acetate	pos	HMDB0041006;HMDB0041005	1'-Acetoxychavicol;1'-Acetoxychavicol acetate	234.089208936;234.089208936	52946-22-2;151986-17-3	C13H14O4	:H:C:O:	C10426	1'-Acetoxychavicol acetate	-	-	-	-	-	-	pos_10160	235.097	5.03537	M+H	-	56.6	Organic compounds	Benzenoids	Phenol esters	Not Available
1alpha,25-dihydroxy-3-deoxyvitamin D3	pos	LMST03020241			-	C27H44O2	:H:C:O:	-	-	-	-	-	-	-	-	pos_8300	401.342	6.44948	M+H	-	69.1	-	-	-	-
1alpha,25-dihydroxy-9,11-didehydro-3-deoxyvitamin D3	pos	LMST03020154			-	C27H42O2	:H:C:O:	-	-	-	-	-	-	-	-	pos_9211	399.322	5.98013	M+H	-	71.5	-	-	-	-
1alpha-hydroxy-22-(3-methylphenyl)-23,24,25,26,27-pentanorvitamin D3	pos	LMST03020390			-	C29H40O2	:H:C:O:	-	-	-	-	-	-	-	-	pos_8834	421.307	6.14997	M+H	-	60.1	-	-	-	-
1alpha-hydroxy-25,26,27-trinorvitamin D3 24-carboxylic acid	pos	LMST03020022			-	C24H36O4	:H:C:O:	-	-	-	-	-	-	-	-	pos_8969	389.269	6.08195	M+H	-	78.3	-	-	-	-
1alpha-hydroxyvitamin D3	pos	LMST03020231;HMDB0015504	Alfacalcidol	400.334	-	C27H44O2	:H:C:O:	-	-	-	-	-	-	-	-	pos_9286	401.338	5.94592	M+H	-	68.9	Organic compounds	Lipids and lipid-like molecules	Steroids and steroid derivatives	Vitamin D and derivatives
1-Anilino-9,10-dioxo-2-anthroic acid	pos	-	-	-	-	C21H13NO4	:H:C:O:N:	-	-	-	-	-	-	-	-	pos_4020	344.091	1.56143	M+H	-	72.7	-	-	-	-
1-heptadecanoyl-glycero-3-phosphate	neg	HMDB0062318;LMGP10050036	1-heptadecanoyl-glycero-3-phosphate	424.259	-	C20H41O7P	:H:C:O:P:	-	-	-	-	-	-	-	-	neg_13556	461.204	5.51703	M+K-2H	52	-	Organic compounds	Lipids and lipid-like molecules	Glycerophospholipids	Glycerophosphates
1-H-Inden-1-one,2,3-dihydro-3,3,5,6-tetramethyl	pos	HMDB0059683	1-H-Inden-1-one,2,3-dihydro-3,3,5,6-tetramethyl	188.12	-	C13H16O	:H:C:O:	-	-	-	-	-	-	-	-	pos_11367	189.128	3.58875	M+H	-	59	Organic compounds	Benzenoids	Indanes	Indanones
1H-Indole-3-acetamide	pos	HMDB0029739	Indole-3-acetamide	174.079	-	C10H10N2O	:H:C:O:N:	C02693	(Indol-3-yl)acetamide;Indole-3-acetamide	-	-	map01100;map00380	Metabolic pathways; Tryptophan metabolism	Metabolism;Metabolism	Global and overview maps;Amino acid metabolism	pos_10917	349.166	4.07612	2M+H	62.4	-	Organic compounds	Organoheterocyclic compounds	Indoles and derivatives	Indoles
1-hydroxy-2-{9-[(3-methylbut-2-enoyl)oxy]-2-oxo-2H,8H,9H-furo[2,3-h]chromen-8-yl}propan-2-yl 3-methylbut-2-enoate	pos	HMDB0128914	1-hydroxy-2-{9-[(3-methylbut-2-enoyl)oxy]-2-oxo-2H,8H,9H-furo[2,3-h]chromen-8-yl}propan-2-yl 3-methylbut-2-enoate	442.163	-	C24H26O8	:H:C:O:	-	-	-	-	-	-	-	-	pos_4898	443.166	2.59252	M+H	70	-	Organic compounds	Phenylpropanoids and polyketides	Coumarins and derivatives	Furanocoumarins
1-Hydroxyepiacorone	neg	HMDB0030918	1-Hydroxyepiacorone	252.173	185154-96-5	C15H24O3	:H:C:O:	-	-	-	-	-	-	-	-	neg_6923	289.123	3.9317	M+K-2H	82.9	-	Organic compounds	Organic oxygen compounds	Organooxygen compounds	Carbonyl compounds
1-Hydroxyvitamin D3 3-D-glucopyranoside	pos	LMST03020671			-	C33H52O8	:H:C:O:	-	-	-	-	-	-	-	-	pos_8563	577.374	6.26605	M+H	-	66.4	-	-	-	-
1-Linoleoylglycerophosphocholine	pos	HMDB0010386	LysoPC(18:2(9Z,12Z)/0:0)	519.332	-	C26H50NO7P	:H:C:P:O:N:	C04100	1-Linoleoylglycerophosphocholine;1-Linoleoyl-sn-glycero-3-phosphocholine	-	-	-	-	-	-	pos_2029	520.34	6.69338	M+H, M+Na	-	60.1	Organic compounds	Lipids and lipid-like molecules	Glycerophospholipids	Glycerophosphocholines
1-Methyladenosine	pos	HMDB0003331	1-Methyladenosine	281.112	15763-06-1	C11H15N5O4	:H:C:O:N:	C02494	1-Methyladenosine	-	-	-	-	-	-	pos_4104	282.12	1.71787	M+H	-	58.2	Organic compounds	Nucleosides, nucleotides, and analogues	Purine nucleosides	Not Available
1-Methylhistamine	pos	HMDB0000898	1-Methylhistamine	125.095	501-75-7	C6H11N3	:H:C:N:	C05127	N-Methylhistamine;1-Methylhistamine;1-Methyl-4-(2-aminoethyl)imidazole;Ntau-Methylhistamine	-	-	map01100;map00340	Metabolic pathways; Histidine metabolism	Metabolism;Metabolism	Global and overview maps;Amino acid metabolism	pos_3568	126.103	0.555533	M+H	-	55.4	Organic compounds	Organic nitrogen compounds	Organonitrogen compounds	Amines
1-Methylinosine	pos	HMDB0002721	1-Methylinosine	282.096	2140-73-0	C11H14N4O5	:H:C:O:N:	-	-	-	-	-	-	-	-	pos_14215	324.129	1.00185	M+ACN+H	71.7	-	Organic compounds	Nucleosides, nucleotides, and analogues	Purine nucleosides	Not Available
1-Naphthol	pos	HMDB0012138	1-Naphthol	144.058	90-15-3	C10H8O	:H:C:O:	C11714	1-Naphthol;alpha-Naphthol	-	-	map07114;map00980	Naphthalene family; Metabolism of xenobiotics by cytochrome P450	Drug Development;Metabolism	Skeleton-based classification;Xenobiotics biodegradation and metabolism	pos_5926	145.065	4.28093	M+H	-	52.7	Organic compounds	Benzenoids	Naphthalenes	Naphthols and derivatives
1-Nitro-5-hydroxy-6-glutathionyl-5,6-dihydronaphthalene	pos	HMDB0060327	1-Nitro-5-hydroxy-6-glutathionyl-5,6-dihydronaphthalene	496.126	-	C20H24N4O9S	:H:C:S:O:N:	C14805	1-Nitro-5-hydroxy-6-glutathionyl-5,6-dihydronaphthalene	-	-	map00980	Metabolism of xenobiotics by cytochrome P450	Metabolism	Xenobiotics biodegradation and metabolism	pos_3	497.134	3.61617	M+H-H2O, M+H, M+Na, M+NH4, M+K, 2M+NH4, 2M+H	72.6	-	Organic compounds	Organoheterocyclic compounds	Epoxides	Not Available
1-Octen-3-yl glucoside	pos	HMDB0032959	1-Octen-3-yl glucoside	290.173	209863-00-3	C14H26O6	:H:C:O:	-	-	-	-	-	-	-	-	pos_5398	332.208	3.3425	M+ACN+H	62.8	-	Organic compounds	Lipids and lipid-like molecules	Fatty Acyls	Fatty acyl glycosides
1-Oxo-1H-2-benzopyran-3-carboxaldehyde	pos	HMDB0030577	1-Oxo-1H-2-benzopyran-3-carboxaldehyde	174.032	34328-51-3	C10H6O3	:H:C:O:	-	-	-	-	-	-	-	-	pos_11469	175.039	3.46577	M+H	-	57.9	Organic compounds	Phenylpropanoids and polyketides	Isocoumarins and derivatives	Not Available
1-Palmitoylglycerophosphoinositol	pos	HMDB0061695	LysoPI(16:0/0:0)	572.296	-	C25H49O12P	:H:C:O:P:	-	-	-	-	-	-	-	-	pos_7525	617.268	8.34672	M+2Na-H	75.4	-	Organic compounds	Lipids and lipid-like molecules	Glycerophospholipids	Glycerophosphoinositols
1-Phenyl-1,3-dodecanedione	pos	HMDB0035579	1-Phenyl-1,3-dodecanedione	274.193	-	C18H26O2	:H:C:O:	-	-	-	-	-	-	-	-	pos_7001	239.18	6.17037	M+H-2H2O	54.4	-	Organic compounds	Organic oxygen compounds	Organooxygen compounds	Carbonyl compounds
1-Stearoylglycerophosphoglycerol	pos	HMDB0061697	1-Stearoylglycerophosphoglycerol	512.311	-	C24H49O9P	:H:C:O:P:	-	-	-	-	-	-	-	-	pos_7919	535.301	8.265	M+Na	75.7	-	Organic compounds	Lipids and lipid-like molecules	Glycerophospholipids	Glycerophosphoglycerols
2 -(Butylamido)-4-hydroxybutanoic acid	pos	-	-	-	-	C8H15NO4	:H:C:O:N:	C11843	2 -(Butylamido)-4-hydroxybutanoic acid	-	-	-	-	-	-	pos_14001	190.108	1.21292	M+H	-	59.6	-	-	-	-
2-(1,2-Diamino-1-propenyl)phenol	neg	HMDB0034900	2-(1,2-Diamino-1-propenyl)phenol	164.095	173559-57-4	C9H12N2O	:H:C:O:N:	-	-	-	-	-	-	-	-	neg_15028	373.189	4.3974	2M+FA-H	67.3	-	Organic compounds	Benzenoids	Phenols	1-hydroxy-4-unsubstituted benzenoids
2-(2,4-dihydroxyphenyl)-3-(3,7-dimethylocta-2,6-dien-1-yl)-7-hydroxy-8-(4-hydroxy-3-methylbut-2-en-1-yl)-4H-chromen-4-one	neg	HMDB0129656	2-(2,4-dihydroxyphenyl)-3-(3,7-dimethylocta-2,6-dien-1-yl)-7-hydroxy-8-(4-hydroxy-3-methylbut-2-en-1-yl)-4H-chromen-4-one	490.236	-	C30H34O6	:H:C:O:	-	-	-	-	-	-	-	-	neg_16937	525.203	3.11205	M+Cl	52.2	-	Organic compounds	Phenylpropanoids and polyketides	Flavonoids	Flavones
2-(2-Furanyl)-3-piperidinol	pos	HMDB0039837	2-(2-Furanyl)-3-piperidinol	167.095	-	C9H13NO2	:H:C:O:N:	-	-	-	-	-	-	-	-	pos_12793	168.102	2.2648	M+H	-	65.7	Organic compounds	Organic nitrogen compounds	Organonitrogen compounds	Amines
2-(3-Carboxy-3-(methylammonio)propyl)-L-histidine	pos	HMDB0011654	2-(3-Carboxy-3-(methylammonio)propyl)-L-histidine	271.141	-	C11H19N4O4+	:H:C:O:N:	C04692	Peptide 2-[3-carboxy-3-(methylammonio)propyl]-L-histidine;2-[3-Carboxy-3-(methylammonio)propyl]-L-histidine;EF-2 2-[3-carboxy-3-(methylammonio)propyl]-L-histidine;Elongation factor 2 2-[3-carboxy-3-(methylammonio)propyl]-L-histidine;2-[(3S)-3-Carboxy-3-(methylamino)propyl]-L-histidine-[translation elongation factor 2]	-	-	-	-	-	-	pos_12645	304.177	2.3738	M+CH3OH+H	67.6	-	Organic compounds	Organic acids and derivatives	Carboxylic acids and derivatives	Amino acids, peptides, and analogues
2-(3-carboxy-3-(trimethylammonio)propyl)-L-histidine	pos	HMDB0059617	2-(3-carboxy-3-(trimethylammonio)propyl)-L-histidine	299.172	-	C13H23N4O4+	:H:C:O:N:	-	-	-	-	-	-	-	-	pos_11372	317.207	3.58205	M+NH4	50.8	-	Organic compounds	Organic acids and derivatives	Carboxylic acids and derivatives	Amino acids, peptides, and analogues
2-(3-hydroxyphenyl)-4-[3,5,7-trihydroxy-2-(3-hydroxyphenyl)-3,4-dihydro-2H-1-benzopyran-8-yl]-6-[3,4,5-trihydroxy-6-(hydroxymethyl)oxan-2-yl]-3,4-dihydro-2H-1-benzopyran-3,5,7-triol	neg	HMDB0126748	2-(3-hydroxyphenyl)-4-[3,5,7-trihydroxy-2-(3-hydroxyphenyl)-3,4-dihydro-2H-1-benzopyran-8-yl]-6-[3,4,5-trihydroxy-6-(hydroxymethyl)oxan-2-yl]-3,4-dihydro-2H-1-benzopyran-3,5,7-triol	708.205	-	C36H36O15	:H:C:O:	-	-	-	-	-	-	-	-	neg_14854	707.203	4.50485	M-H	66.5	-	Organic compounds	Phenylpropanoids and polyketides	Flavonoids	Biflavonoids and polyflavonoids
2-(3-hydroxyphenyl)-4-[3,5,7-trihydroxy-2-(4-hydroxy-3-methoxyphenyl)-3,4-dihydro-2H-1-benzopyran-8-yl]-6-[3,4,5-trihydroxy-6-(hydroxymethyl)oxan-2-yl]-3,4-dihydro-2H-1-benzopyran-3,5,7-triol	pos	HMDB0126776	2-(3-hydroxyphenyl)-4-[3,5,7-trihydroxy-2-(4-hydroxy-3-methoxyphenyl)-3,4-dihydro-2H-1-benzopyran-8-yl]-6-[3,4,5-trihydroxy-6-(hydroxymethyl)oxan-2-yl]-3,4-dihydro-2H-1-benzopyran-3,5,7-triol	738.216	-	C37H38O16	:H:C:O:	-	-	-	-	-	-	-	-	pos_5963	703.199	4.35442	M+H-2H2O	85.9	-	Organic compounds	Phenylpropanoids and polyketides	Flavonoids	Biflavonoids and polyflavonoids
2-(3-Hydroxyphenyl)ethanol 1'-glucoside	pos	HMDB0038332	2-(3-Hydroxyphenyl)ethanol 1'-glucoside	300.121	-	C14H20O7	:H:C:O:	-	-	-	-	-	-	-	-	pos_11569	318.156	3.35622	M+NH4	57.1	-	Organic compounds	Organic oxygen compounds	Organooxygen compounds	Carbohydrates and carbohydrate conjugates
2-(4-(((1R,2S)-2-hydroxycyclopentyl)methyl)phenyl)propanoic acid	pos	-	-	-	-	C15H20O3	:H:C:O:	-	-	-	-	-	-	-	-	pos_11167	249.149	3.80017	M+H	-	77.7	-	-	-	-
2-(4-Methyl-5-thiazolyl)ethyl decanoate	neg	HMDB0032419	2-(4-Methyl-5-thiazolyl)ethyl decanoate	297.176	101426-31-7	C16H27NO2S	:H:C:S:O:N:	-	-	-	-	-	-	-	-	neg_17987	318.15	2.48838	M+Na-2H	78.5	-	Organic compounds	Organoheterocyclic compounds	Azoles	Thiazoles
2-(5-Methyl-2-furanyl)-3-piperidinol	pos	HMDB0039838	2-(5-Methyl-2-furanyl)-3-piperidinol	181.11	-	C10H15NO2	:H:C:O:N:	-	-	-	-	-	-	-	-	pos_5175	182.118	3.03608	M+H	-	52.9	Organic compounds	Organic nitrogen compounds	Organonitrogen compounds	Amines
2-(6-{2,4-dihydroxy-3-[(1E)-3-methylbut-1-en-1-yl]benzoyl}-5-(2,4-dihydroxyphenyl)-3-methylcyclohex-2-en-1-yl)benzene-1,3-diol	pos	HMDB0126448	2-(6-{2,4-dihydroxy-3-[(1E)-3-methylbut-1-en-1-yl]benzoyl}-5-(2,4-dihydroxyphenyl)-3-methylcyclohex-2-en-1-yl)benzene-1,3-diol	516.215	-	C31H32O7	:H:C:O:	-	-	-	-	-	-	-	-	pos_5343	539.199	3.24708	M+Na	54.8	-	Organic compounds	Phenylpropanoids and polyketides	Diarylheptanoids	Linear diarylheptanoids
2-(Formamido)-N1-(5-phospho-D-ribosyl)acetamidine	neg	HMDB0002305	5'-Phosphoribosyl-N-formylglycinamidine	313.068	-	C6H12N3O8P	:H:C:P:O:N:	C04640	2-(Formamido)-N1-(5'-phosphoribosyl)acetamidine;1-(5'-Phosphoribosyl)-N-formylglycinamidine;5'-Phosphoribosyl-N-formylglycinamidine;5'-Phosphoribosylformylglycinamidine;2-(Formamido)-N1-(5-phospho-D-ribosyl)acetamidine	-	-	map01100;map01110;map00230	Metabolic pathways; Biosynthesis of secondary metabolites; Purine metabolism	Metabolism;Metabolism;Metabolism	Global and overview maps;Global and overview maps;Nucleotide metabolism	neg_5943	266.017	3.13568	M-H2O-H	90.6	-	Organic compounds	Organic oxygen compounds	Organooxygen compounds	Carbohydrates and carbohydrate conjugates
2,3-Butanediol	pos	HMDB0003156	2,3-Butanediol	90.0681	513-85-9	C4H10O2	:H:C:O:	C00265	Dithiothreitol;1,4-Dithiothreitol;threo-1,4-Dimercapto-2,3-butanediol;DL-threo-1,4-Dimercapto-2,3-butanediol	-	-	-	-	-	-	pos_7627	73.0654	9.8961	M+H-H2O	-	59.6	Organic compounds	Organic oxygen compounds	Organooxygen compounds	Alcohols and polyols
2,3-Butanediol glucoside	pos	HMDB0040822	2,3-Butanediol glucoside	252.121	146763-54-4	C10H20O7	:H:C:O:	-	-	-	-	-	-	-	-	pos_4382	568.261	2.0119	2M+ACN+Na	65.3	-	Organic compounds	Organic oxygen compounds	Organooxygen compounds	Carbohydrates and carbohydrate conjugates
2,3-Dinor-6-keto-PGF1a	pos	HMDB0062618	2,3-dinor-6-oxoprostaglandin F1alpha	342.204	-	C18H28O6	:H:C:O:	-	-	-	-	-	-	-	-	pos_9507	341.196	5.82315	M+H	-	57.8	Organic compounds	Lipids and lipid-like molecules	Fatty Acyls	Eicosanoids
2,4,7-decatrienal	pos	LMFA06000060			-	C10H14O	:H:C:O:	-	-	-	-	-	-	-	-	pos_10880	151.112	4.12393	M+H	-	58.9	-	-	-	-
2,5-Dimethylbenzaldehyde	pos	HMDB0032014	2,3,6-Trimethylbenzaldehyde	148.089	-	C9H10O	:H:C:O:	-	-	-	-	-	-	-	-	pos_436	135.081	6.11607	M+H, M+ACN+H, M+H-H2O	-	90	Organic compounds	Benzenoids	Benzene and substituted derivatives	Benzoyl derivatives
2,7-Anhydro-alpha-N-acetylneuraminic acid	pos	-	-	-	-	C11H17NO8	:H:C:O:N:	C04521	2,7-Anhydro-alpha-N-acetylneuraminic acid	-	-	-	-	-	-	pos_13148	292.103	2.08018	M+H	-	54.6	-	-	-	-
2',7-Dihydroxy-4'-methoxy-8-prenylflavan 2',7-diglucoside	pos	HMDB0036400	2',7-Dihydroxy-4'-methoxy-8-prenylflavan 2',7-diglucoside	664.273	-	C33H44O14	:H:C:O:	-	-	-	-	-	-	-	-	pos_1503	665.282	4.68025	M+H-H2O, M+H	50.3	-	Organic compounds	Phenylpropanoids and polyketides	Flavonoids	Flavonoid glycosides
2,8-dihydroxy-1-methoxy-3-methyl-9,10-anthraquinone	pos	-	-	-	-	C16H12O5	:H:C:O:	-	-	-	-	-	-	-	-	pos_6588	285.076	5.70705	M+H	-	91.4	-	-	-	-
2-[(2-amino-3-methylpentanoyl)amino]-3-methylbutanoic acid	pos	-	-	-	-	C11H22N2O3	:H:C:O:N:	-	-	-	-	-	-	-	-	pos_3476	231.171	2.33275	M+H-H2O, M+H	-	68.2	-	-	-	-
2-[3-hydroxy-4-(methoxymethyl)phenyl]-3,4-dihydro-2H-1-benzopyran-3,5,7-triol	neg	HMDB0127845	2-[3-hydroxy-4-(methoxymethyl)phenyl]-3,4-dihydro-2H-1-benzopyran-3,5,7-triol	318.11	-	C17H18O6	:H:C:O:	-	-	-	-	-	-	-	-	neg_15928	363.11	3.78718	M+FA-H	84.6	-	Organic compounds	Phenylpropanoids and polyketides	Flavonoids	Flavans
2-{2,6-dihydroxy-4-[6-hydroxy-7-(3-methylbut-2-en-1-yl)-1-benzofuran-2-yl]phenyl}-6-(2,4-dihydroxyphenyl)-4-[(sulfooxy)methyl]cyclohex-3-ene-1-carboxylic acid	neg	HMDB0126181	2-{2,6-dihydroxy-4-[6-hydroxy-7-(3-methylbut-2-en-1-yl)-1-benzofuran-2-yl]phenyl}-6-(2,4-dihydroxyphenyl)-4-[(sulfooxy)methyl]cyclohex-3-ene-1-carboxylic acid	652.161	-	C33H32O12S	:H:C:S:O:	-	-	-	-	-	-	-	-	neg_16913	689.105	3.12467	M+K-2H	53.4	-	Organic compounds	Phenylpropanoids and polyketides	2-arylbenzofuran flavonoids	Not Available
2-{9-hydroxy-2-oxo-2H,8H,9H-furo[2,3-h]chromen-8-yl}propan-2-yl (2E)-3-(3,4-dihydroxyphenyl)prop-2-enoate	neg	HMDB0128945	2-{9-hydroxy-2-oxo-2H,8H,9H-furo[2,3-h]chromen-8-yl}propan-2-yl (2E)-3-(3,4-dihydroxyphenyl)prop-2-enoate	424.116	-	C23H20O8	:H:C:O:	-	-	-	-	-	-	-	-	neg_3723	461.066	1.73788	M+K-2H	63.1	-	Organic compounds	Phenylpropanoids and polyketides	Coumarins and derivatives	Furanocoumarins
20-hydroxy-Resolvin E1	pos	LMFA03140008			-	C20H30O6	:H:C:O:	-	-	-	-	-	-	-	-	pos_6505	367.211	5.50227	M+H	-	59.3	-	-	-	-
22,23-Dihydroergosterol	pos	HMDB0030139	22,23-Dihydroergosterol	398.355	516-79-0	C28H46O	:H:C:O:	-	-	-	-	-	-	-	-	pos_8009	399.363	7.11892	M+H	-	52.4	Organic compounds	Lipids and lipid-like molecules	Steroids and steroid derivatives	Cholestane steroids
23S,25,26-Trihydroxyvitamin D3	pos	HMDB0060134	23S,25,26-Trihydroxyvitamin D3	432.324	-	C27H44O4	:H:C:O:	-	-	-	-	-	-	-	-	pos_8029	450.358	6.97762	M+NH4	81.8	-	Organic compounds	Lipids and lipid-like molecules	Steroids and steroid derivatives	Vitamin D and derivatives
24-Oxo-1alpha,23,25-trihydroxyvitamin D3	pos	HMDB0060129	24-Oxo-1alpha,23,25-trihydroxyvitamin D3	446.303	-	C27H42O5	:H:C:O:	-	-	-	-	-	-	-	-	pos_10928	411.285	4.06257	M+H-2H2O	66.2	-	Organic compounds	Lipids and lipid-like molecules	Steroids and steroid derivatives	Vitamin D and derivatives
25,26-epoxy-1alpha-hydroxy-23,23,24,24-tetradehydrovitamin D3	pos	LMST03020094			-	C27H38O3	:H:C:O:	-	-	-	-	-	-	-	-	pos_10813	411.285	4.19233	M+H	-	79.4	-	-	-	-
25,26-epoxy-1alpha-hydroxyvitamin D3	pos	LMST03020161			-	C27H42O3	:H:C:O:	-	-	-	-	-	-	-	-	pos_10569	415.317	4.48942	M+H	-	53.3	-	-	-	-
25-Hydroxyvitamin D3-26,23-lactol	pos	HMDB0060127	25-Hydroxyvitamin D3-26,23-lactol	430.308	-	C27H42O4	:H:C:O:	-	-	-	-	-	-	-	-	pos_6894	448.343	6.04807	M+NH4	52	-	Organic compounds	Lipids and lipid-like molecules	Steroids and steroid derivatives	Vitamin D and derivatives
25-Hydroxyvitamin D3-26,23-lactone	pos	HMDB0060126	25-Hydroxyvitamin D3-26,23-lactone	428.293	-	C27H40O4	:H:C:O:	-	-	-	-	-	-	-	-	pos_8733	411.29	6.1908	M+H-H2O	76.5	-	Organic compounds	Lipids and lipid-like molecules	Steroids and steroid derivatives	Vitamin D and derivatives
26,26,26-trifluoro-25-hydroxyvitamin D3	pos	LMST03020131			-	C27H41F3O2	:H:C:O:F:	-	-	-	-	-	-	-	-	pos_9454	455.313	5.85727	M+H	-	70.4	-	-	-	-
2-Acetyl-1,5,6,7-tetrahydro-6-hydroxy-7-(hydroxymethyl)-4H-azepine-4-one	pos	HMDB0035177	2-Acetyl-1,5,6,7-tetrahydro-6-hydroxy-7-(hydroxymethyl)-4H-azepine-4-one	199.084	-	C9H13NO4	:H:C:O:N:	-	-	-	-	-	-	-	-	pos_12435	200.092	2.54463	M+H	-	69.9	Organic compounds	Organoheterocyclic compounds	Azepines	Not Available
2-Acetyloxazole	pos	HMDB0038175	2-Acetyloxazole	111.032	77311-07-0	C5H5NO2	:H:C:O:N:	-	-	-	-	-	-	-	-	pos_3963	112.04	1.32237	M+H	-	51.2	Organic compounds	Organic oxygen compounds	Organooxygen compounds	Carbonyl compounds
2-Acetylpyrazine	pos	HMDB0031861	2-Acetylpyrazine	122.048	22047-25-2	C6H6N2O	:H:C:O:N:	-	-	-	-	-	-	-	-	pos_3806	140.082	1.01557	M+NH4	-	58.5	Organic compounds	Organic oxygen compounds	Organooxygen compounds	Carbonyl compounds
2alpha-(Hydroxymethyl)-5alpha-androstane-3beta,17beta-diol	pos	-	-	-	-	C20H34O3	:H:C:O:	C14970	2alpha-(Hydroxymethyl)-5alpha-androstane-3beta,17beta-diol	-	-	-	-	-	-	pos_6934	323.259	6.0957	M+H	-	64.7	-	-	-	-
2-Amino-2-methyl-1-propanol	pos	-	-	-	-	C4H11NO	:H:C:O:N:	-	-	-	-	-	-	-	-	pos_7678	90.0919	8.599	M+H	-	51.2	-	-	-	-
2-Amino-2-methylbutanoate	pos	-	-	-	-	C5H11NO2	:H:C:O:N:	C03571	2-Amino-2-methylbutanoate	-	-	-	-	-	-	pos_3733	118.087	0.735017	M+H	-	92.2	-	-	-	-
2-Amino-3,7-dideoxy-D-threo-hept-6-ulosonic acid	pos	LMFA01050473			-	C7H13NO5	:H:C:O:N:	C16850	2-Amino-3,7-dideoxy-D-threo-hept-6-ulosonic acid	-	-	map01100;map00400;map01110	Metabolic pathways; Phenylalanine, tyrosine and tryptophan biosynthesis; Biosynthesis of secondary metabolites	Metabolism;Metabolism;Metabolism	Global and overview maps;Amino acid metabolism;Global and overview maps	pos_3680	192.087	0.66775	M+H	-	62.7	-	-	-	-
2-amino-4-({1-[(carboxymethyl)-C-hydroxycarbonimidoyl]-2-({4-hydroxy-6-[3-(4-hydroxyphenyl)-3-oxopropyl]-5-methoxy-2,2-dimethyl-3,4-dihydro-2H-1-benzopyran-3-yl}sulfanyl)ethyl}-C-hydroxycarbonimidoyl)butanoic acid	pos	HMDB0125909	2-amino-4-({1-[(carboxymethyl)-C-hydroxycarbonimidoyl]-2-({4-hydroxy-6-[3-(4-hydroxyphenyl)-3-oxopropyl]-5-methoxy-2,2-dimethyl-3,4-dihydro-2H-1-benzopyran-3-yl}sulfanyl)ethyl}-C-hydroxycarbonimidoyl)butanoic acid	661.231	-	C31H39N3O11S	:H:C:S:O:N:	-	-	-	-	-	-	-	-	pos_1081	679.267	2.46233	M+NH4, M+CH3OH+H	59.8	-	Organic compounds	Phenylpropanoids and polyketides	Flavonoids	Flavonoid glycosides
2-amino-4-({1-[(carboxymethyl)-C-hydroxycarbonimidoyl]-2-[(3-oxo-1-phenylpropyl)sulfanyl]ethyl}-C-hydroxycarbonimidoyl)butanoic acid	pos	HMDB0135282	2-amino-4-({1-[(carboxymethyl)-C-hydroxycarbonimidoyl]-2-[(3-oxo-1-phenylpropyl)sulfanyl]ethyl}-C-hydroxycarbonimidoyl)butanoic acid	439.141	-	C19H25N3O7S	:H:C:S:O:N:	-	-	-	-	-	-	-	-	pos_1259	440.153	3.20627	M+H, M+Na	54.8	-	Organic compounds	Organic acids and derivatives	Carboxylic acids and derivatives	Amino acids, peptides, and analogues
2-Amino-4-ethoxy-3-hydroxybutanoic acid	pos	HMDB0032862	2-Amino-4-ethoxy-3-hydroxybutanoic acid	163.084	98644-37-2	C6H13NO4	:H:C:O:N:	-	-	-	-	-	-	-	-	pos_12926	146.081	2.17597	M+H-H2O	59.4	-	Organic compounds	Organic acids and derivatives	Carboxylic acids and derivatives	Amino acids, peptides, and analogues
2'-Apo-beta-carotenal	pos	HMDB0035150	2'-Apo-beta-carotenal	508.371	5525-46-2	C37H48O	:H:C:O:	-	-	-	-	-	-	-	-	pos_10831	553.339	4.17193	M+2Na-H	65.7	-	Organic compounds	Lipids and lipid-like molecules	Prenol lipids	Sesquaterpenoids
2-Butyl-5-[2-(4-hydroxy-3-methoxyphenyl)ethyl]furan	pos	HMDB0040926	2-Butyl-5-[2-(4-hydroxy-3-methoxyphenyl)ethyl]furan	274.157	143114-90-3	C17H22O3	:H:C:O:	-	-	-	-	-	-	-	-	pos_12922	338.171	2.17597	M+ACN+Na	60.6	-	Organic compounds	Lipids and lipid-like molecules	Fatty Acyls	Fatty acids and conjugates
2-Carboxy-1-[5-(2-carboxy-1-pyrrolidinyl)-2-hydroxy-2,4-pentadienylidene]pyrrolidinium	pos	HMDB0035173	2-Carboxy-1-[5-(2-carboxy-1-pyrrolidinyl)-2-hydroxy-2,4-pentadienylidene]pyrrolidinium	308.137	214150-43-3	C15H20N2O5	:H:C:O:N:	-	-	-	-	-	-	-	-	pos_12707	291.134	2.32603	M+H-H2O	69.8	-	Organic compounds	Organic acids and derivatives	Carboxylic acids and derivatives	Amino acids, peptides, and analogues
2-Cyclotetradecen-1-one	pos	HMDB0039884	2-Cyclotetradecen-1-one	208.183	55395-12-5	C14H24O	:H:C:O:	-	-	-	-	-	-	-	-	pos_7223	226.217	6.44948	M+NH4	58.7	-	Organic compounds	Organic oxygen compounds	Organooxygen compounds	Carbonyl compounds
2E,4E,8Z,10E-dodecatetraenoic acid	pos	LMFA01030240			-	C12H16O2	:H:C:O:	-	-	-	-	-	-	-	-	pos_9915	193.123	5.37952	M+H	-	65.3	-	-	-	-
2E,6E,8E,10E-dodecatetraenoic acid	pos	LMFA01030241			-	C12H16O2	:H:C:O:	-	-	-	-	-	-	-	-	pos_10612	193.123	4.43643	M+H	-	59.6	-	-	-	-
2-Formaminobenzoylacetate	pos	-	-	-	-	C10H9NO4	:H:C:O:N:	C05835	2-Formaminobenzoylacetate	-	-	map00380	Tryptophan metabolism	Metabolism	Amino acid metabolism	pos_12607	208.061	2.40793	M+H	-	61.3	-	-	-	-
2-Hydroxycinnamic acid	pos	HMDB0041592;HMDB0134028;HMDB0002641	Coumarinic acid;3-(2-hydroxyphenyl)prop-2-enoic acid;2-Hydroxycinnamic acid	164.047344122;164.047344118;164.047344122	614-60-8	C9H8O3	:H:C:O:	C05838;C01772	cis-2-Hydroxycinnamate;2-Coumarinate;trans-2-Hydroxycinnamate;trans-2-Hydroxycinnamic acid;2-Hydroxycinnamate;2-Coumaric acid;o-Coumaric acid;2-Coumarate	-	-	map01110;map01100;map00940;map01120;map00360	Biosynthesis of secondary metabolites; Metabolic pathways; Phenylpropanoid biosynthesis; Microbial metabolism in diverse environments; Phenylalanine metabolism	Metabolism;Metabolism;Metabolism;Metabolism;Metabolism	Global and overview maps;Global and overview maps;Biosynthesis of other secondary metabolites;Global and overview maps;Amino acid metabolism	pos_674	182.081	1.73827	M+H, M+NH4, M+H-H2O	-	72.5	Organic compounds	Phenylpropanoids and polyketides	Cinnamic acids and derivatives	Hydroxycinnamic acids and derivatives
2-Hydroxyestrone-1-S-glutathione	pos	HMDB0012623	2-Hydroxyestrone-1-S-glutathione	591.225	-	C28H37N3O9S	:H:C:S:O:N:	-	-	-	-	-	-	-	-	pos_10456	633.256	4.6295	M+ACN+H	87.8	-	Organic compounds	Organic acids and derivatives	Carboxylic acids and derivatives	Amino acids, peptides, and analogues
2-hydroxymethylolanzapine	pos	HMDB0060987	2-hydroxymethylolanzapine	328.136	-	C17H20N4OS	:H:C:S:O:N:	-	-	-	-	-	-	-	-	pos_962	361.172	0.70785	M+CH3OH+H, M+ACN+H	56.2	-	Organic compounds	Benzenoids	Benzene and substituted derivatives	Benzenesulfonamides
2-Indanone	pos	-	-	-	-	C9H8O	:H:C:O:	C07727	2-Indanone;2H-Inden-2-one, 1,3-dihydro-	-	-	map00624;map01120	Polycyclic aromatic hydrocarbon degradation; Microbial metabolism in diverse environments	Metabolism;Metabolism	Xenobiotics biodegradation and metabolism;Global and overview maps	pos_10018	133.065	5.24348	M+H	-	70.5	-	-	-	-
2-Methylguanosine	pos	HMDB0005862;HMDB0001107	2-Methylguanosine;7-Methylguanosine	297.107318615;298.115143647	2140-77-4	C11H15N5O5	:H:C:O:N:	-	-	-	-	-	-	-	-	pos_4441	361.125	2.06657	M+ACN+Na	53	-	Organic compounds	Nucleosides, nucleotides, and analogues	Purine nucleosides	Not Available
2-Methylindoline	pos	-	-	-	-	C9H11N	:H:C:N:	-	-	-	-	-	-	-	-	pos_10420	134.097	4.6871	M+H	-	55.3	-	-	-	-
2-Methylpyridine	pos	HMDB0061888	2-Methylpyridine	93.0578	109-06-8	C6H7N	:H:C:N:	C14447	2-Methylpyridine;2-Picoline	-	-	-	-	-	-	pos_7365	94.0656	6.87585	M+H	-	60.4	Organic compounds	Organoheterocyclic compounds	Pyridines and derivatives	Methylpyridines
2-Naphthylalanine	pos	-	-	-	-	C13H13NO2	:H:C:O:N:	-	-	-	-	-	-	-	-	pos_5649	216.102	3.77305	M+H	-	65.8	-	-	-	-
2-O-alpha-D-Galactopyranosyl-1-deoxynojirimycin	pos	HMDB0041337	2-O-alpha-D-Galactopyranosyl-1-deoxynojirimycin	325.137	155168-05-1	C12H23NO9	:H:C:O:N:	-	-	-	-	-	-	-	-	pos_13435	290.124	1.9359	M+H-2H2O	74.3	-	Organic compounds	Organic oxygen compounds	Organooxygen compounds	Carbohydrates and carbohydrate conjugates
2-Pentadecylfuran	pos	HMDB0033609	2-Pentadecylfuran	278.261	59958-20-2	C19H34O	:H:C:O:	-	-	-	-	-	-	-	-	pos_8261	296.295	6.49688	M+NH4	75.2	-	Organic compounds	Organoheterocyclic compounds	Heteroaromatic compounds	Not Available
2-Phenylacetamide	pos	HMDB0010715	2-Phenylacetamide	135.068	103-81-1	C8H9NO	:H:C:O:N:	C02505	2-Phenylacetamide;alpha-Phenylacetamide	-	-	map01100;map00360;map01120;map00643	Metabolic pathways; Phenylalanine metabolism; Microbial metabolism in diverse environments; Styrene degradation	Metabolism;Metabolism;Metabolism;Metabolism	Global and overview maps;Amino acid metabolism;Global and overview maps;Xenobiotics biodegradation and metabolism	pos_13747	136.076	1.73827	M+H	-	63.1	Organic compounds	Benzenoids	Benzene and substituted derivatives	Phenylacetamides
2-Phenylethyl octanoate	pos	HMDB0037719	2-Phenylethyl octanoate	248.178	5457-70-5	C16H24O2	:H:C:O:	-	-	-	-	-	-	-	-	pos_8789	213.164	6.17037	M+H-2H2O	65.2	-	Organic compounds	Lipids and lipid-like molecules	Fatty Acyls	Fatty acid esters
2-Propyl-2,4-pentadienoic acid	neg	HMDB0060682	2-Propyl-2,4-pentadienoic acid	140.084	-	C8H12O2	:H:C:O:	C16656	2-Propyl-2,4-pentadienoic acid;2,4-Diene-VPA	-	-	map00982	Drug metabolism - cytochrome P450	Metabolism	Xenobiotics biodegradation and metabolism	neg_6033	121.065	3.20345	M-H2O-H	83	-	Organic compounds	Lipids and lipid-like molecules	Fatty Acyls	Fatty acids and conjugates
2-Pyrrolidinone	pos	HMDB0002039	2-Pyrrolidinone	85.0528	616-45-5	C4H7NO	:H:C:O:N:	C11118	N-Methyl-2-pyrrolidinone;1-Methyl-2-pyrrolidinone;N-Methylpyrrolidone	-	-	-	-	-	-	pos_3662	86.0606	0.63435	M+H	-	62.7	Organic compounds	Organoheterocyclic compounds	Pyrrolidines	Pyrrolidones
2-tridecene-4,7-diynal	pos	LMFA06000077			-	C13H16O	:H:C:O:	-	-	-	-	-	-	-	-	pos_11452	189.128	3.48633	M+H	-	62.6	-	-	-	-
3-(3-ethyloxiran-2-yl)-5-hydroxy-1H-isochromen-1-one	pos	HMDB0130047	3-(3-ethyloxiran-2-yl)-5-hydroxy-1H-isochromen-1-one	232.074	-	C13H12O4	:H:C:O:	-	-	-	-	-	-	-	-	pos_11747	250.108	3.18603	M+NH4	60	-	Organic compounds	Phenylpropanoids and polyketides	Isocoumarins and derivatives	Not Available
3-(4-Hydroxy-3-methoxyphenyl)-1,2-propanediol 2-O-(galloyl-glucoside)	neg	HMDB0036376	3-(4-Hydroxy-3-methoxyphenyl)-1,2-propanediol 2-O-(galloyl-glucoside)	512.153	-	C23H28O13	:H:C:O:	-	-	-	-	-	-	-	-	neg_14318	533.132	4.93847	M+Na-2H	73.2	-	Organic compounds	Benzenoids	Benzene and substituted derivatives	Benzoic acids and derivatives
3-(4-hydroxy-3-methoxy-phenyl)-N-[2-(4-hydroxyphenyl)ethyl]acrylamide	pos	-	-	-	-	C18H19NO4	:H:C:O:N:	-	-	-	-	-	-	-	-	pos_9871	314.139	5.42738	M+H	-	68.5	-	-	-	-
3-(4-hydroxyphenyl)-N-[2-(4-hydroxyphenyl)ethyl]acrylamide	pos	-	-	-	-	C17H17NO3	:H:C:O:N:	-	-	-	-	-	-	-	-	pos_9864	284.129	5.43407	M+H	-	67.3	-	-	-	-
3-(5,6,6-Trimethylbicyclo[2.2.1]hept-1-yl)cyclohexanol	pos	HMDB0031851	3-(5,6,6-Trimethylbicyclo[2.2.1]hept-1-yl)cyclohexanol	236.214	3407-42-9	C16H28O	:H:C:O:	-	-	-	-	-	-	-	-	pos_2187	259.206	6.18395	M+NH4, M+Na	66.1	-	Organic compounds	Lipids and lipid-like molecules	Prenol lipids	Monoterpenoids
3-(5-Methyl-2-furyl)prop-2-enal	pos	HMDB0032400	3-(5-Methyl-2-furyl)prop-2-enal	136.052	5555-90-8	C8H8O2	:H:C:O:	-	-	-	-	-	-	-	-	pos_12857	119.049	2.21682	M+H-H2O	54.1	-	Organic compounds	Organoheterocyclic compounds	Heteroaromatic compounds	Not Available
3-(a-Naphthoxy)lactic acid	pos	-	-	-	-	C13H12O4	:H:C:O:	-	-	-	-	-	-	-	-	pos_5917	233.081	4.26737	M+H	-	65.4	-	-	-	-
3,11,12-Trihydroxy-1(10)-spirovetiven-2-one	pos	HMDB0038154	3,11,12-Trihydroxy-1(10)-spirovetiven-2-one	268.167	84321-96-0	C15H24O4	:H:C:O:	-	-	-	-	-	-	-	-	pos_360	251.165	4.301	M+H-H2O, M+H, M+H-2H2O	65.2	-	Organic compounds	Lipids and lipid-like molecules	Prenol lipids	Sesquiterpenoids
3,3',4',7-Tetrahydroxyflavone	pos	LMPK12111566			-	C15H10O6	:H:C:O:	C10041	Fisetin;7,3',4'-Trihydroxyflavonol	-	-	-	-	-	-	pos_10145	287.055	5.06965	M+H	-	63.7	-	-	-	-
3,4,5-trihydroxy-6-(2-hydroxy-1,2-diphenylethoxy)oxane-2-carboxylic acid	pos	HMDB0135201	3,4,5-trihydroxy-6-(2-hydroxy-1,2-diphenylethoxy)oxane-2-carboxylic acid	390.131	-	C20H22O8	:H:C:O:	-	-	-	-	-	-	-	-	pos_575	373.129	5.61142	M+H-H2O, M+H, M+NH4	54.7	-	Organic compounds	Phenylpropanoids and polyketides	Stilbenes	Stilbene glycosides
3,4,5-trihydroxy-6-(2-hydroxy-2-{9-[(3-methylbut-2-enoyl)oxy]-2-oxo-2H,8H,9H-furo[2,3-h]chromen-8-yl}propoxy)oxane-2-carboxylic acid	pos	HMDB0128925	3,4,5-trihydroxy-6-(2-hydroxy-2-{9-[(3-methylbut-2-enoyl)oxy]-2-oxo-2H,8H,9H-furo[2,3-h]chromen-8-yl}propoxy)oxane-2-carboxylic acid	536.153	-	C25H28O13	:H:C:O:	-	-	-	-	-	-	-	-	pos_10240	569.187	4.92045	M+CH3OH+H	57.4	-	Organic compounds	Phenylpropanoids and polyketides	Coumarins and derivatives	Furanocoumarins
3,4,5-trihydroxy-6-(2-hydroxy-5-{5-hydroxy-7-methoxy-4-oxo-8-[3,4,5-trihydroxy-6-(hydroxymethyl)oxan-2-yl]-4H-chromen-2-yl}phenoxy)oxane-2-carboxylic acid	pos	HMDB0127150	3,4,5-trihydroxy-6-(2-hydroxy-5-{5-hydroxy-7-methoxy-4-oxo-8-[3,4,5-trihydroxy-6-(hydroxymethyl)oxan-2-yl]-4H-chromen-2-yl}phenoxy)oxane-2-carboxylic acid	638.148	-	C28H30O17	:H:C:O:	-	-	-	-	-	-	-	-	pos_5915	656.184	4.2605	M+NH4	68.7	-	Organic compounds	Phenylpropanoids and polyketides	Flavonoids	Flavonoid glycosides
3,4,5-trihydroxy-6-(2-oxo-1,2-diphenylethoxy)oxane-2-carboxylic acid	pos	HMDB0135189	3,4,5-trihydroxy-6-(2-oxo-1,2-diphenylethoxy)oxane-2-carboxylic acid	388.116	-	C20H20O8	:H:C:O:	-	-	-	-	-	-	-	-	pos_1510	371.114	4.68025	M+H-H2O, M+H	73.8	-	Organic compounds	Phenylpropanoids and polyketides	Stilbenes	Stilbene glycosides
3,4,5-trihydroxy-6-[(3-methylbut-2-enoyl)oxy]oxane-2-carboxylic acid	pos	HMDB0128920	3,4,5-trihydroxy-6-[(3-methylbut-2-enoyl)oxy]oxane-2-carboxylic acid	276.085	-	C11H16O8	:H:C:O:	-	-	-	-	-	-	-	-	pos_10827	616.188	4.17878	2M+ACN+Na	57.1	-	Organic compounds	Organic oxygen compounds	Organooxygen compounds	Carbohydrates and carbohydrate conjugates
3,4,5-trihydroxy-6-[(4-oxo-2-phenyl-4H-chromen-3-yl)oxy]oxane-2-carboxylic acid	pos	HMDB0134551	3,4,5-trihydroxy-6-[(4-oxo-2-phenyl-4H-chromen-3-yl)oxy]oxane-2-carboxylic acid	414.095	-	C21H18O9	:H:C:O:	-	-	-	-	-	-	-	-	pos_11148	379.082	3.82617	M+H-2H2O	86.1	-	Organic compounds	Phenylpropanoids and polyketides	Flavonoids	Flavonoid glycosides
3,4,5-trihydroxy-6-[3-methoxy-4-(3-phenylprop-2-en-1-yl)phenoxy]oxane-2-carboxylic acid	pos	HMDB0130339	3,4,5-trihydroxy-6-[3-methoxy-4-(3-phenylprop-2-en-1-yl)phenoxy]oxane-2-carboxylic acid	416.147	-	C22H24O8	:H:C:O:	-	-	-	-	-	-	-	-	pos_6603	833.299	5.7276	2M+H	61.6	-	Organic compounds	Organic oxygen compounds	Organooxygen compounds	Carbohydrates and carbohydrate conjugates
3,4,5-trihydroxy-6-[4-hydroxy-5-(methoxymethyl)-2-(3,5,7-trihydroxy-3,4-dihydro-2H-1-benzopyran-2-yl)phenoxy]oxane-2-carboxylic acid	pos	HMDB0127854	3,4,5-trihydroxy-6-[4-hydroxy-5-(methoxymethyl)-2-(3,5,7-trihydroxy-3,4-dihydro-2H-1-benzopyran-2-yl)phenoxy]oxane-2-carboxylic acid	510.137	-	C23H26O13	:H:C:O:	-	-	-	-	-	-	-	-	pos_6044	533.13	4.4929	M+Na	62.6	-	Organic compounds	Phenylpropanoids and polyketides	Flavonoids	Flavans
3,4,5-trihydroxy-6-{[(1E)-1-(4-methoxyphenyl)pent-1-en-3-yl]oxy}oxane-2-carboxylic acid	pos	HMDB0132997	3,4,5-trihydroxy-6-{[(1E)-1-(4-methoxyphenyl)pent-1-en-3-yl]oxy}oxane-2-carboxylic acid	368.147	-	C18H24O8	:H:C:O:	-	-	-	-	-	-	-	-	pos_1671	410.182	5.85043	M+H-2H2O, M+ACN+H	64.7	-	Organic compounds	Organic oxygen compounds	Organooxygen compounds	Carbohydrates and carbohydrate conjugates
3,4,5-trihydroxy-6-{[(1E)-5-oxo-1,7-diphenylhept-1-en-3-yl]oxy}oxane-2-carboxylic acid	neg	HMDB0133936	3,4,5-trihydroxy-6-{[(1E)-5-oxo-1,7-diphenylhept-1-en-3-yl]oxy}oxane-2-carboxylic acid	456.178	-	C25H28O8	:H:C:O:	-	-	-	-	-	-	-	-	neg_8091	455.17	4.97512	M-H	75.2	-	Organic compounds	Phenylpropanoids and polyketides	Diarylheptanoids	Linear diarylheptanoids
3,4,5-trihydroxy-6-{[(2Z)-2-(phenylmethylidene)heptyl]oxy}oxane-2-carboxylic acid	pos	HMDB0126521	3,4,5-trihydroxy-6-{[(2Z)-2-(phenylmethylidene)heptyl]oxy}oxane-2-carboxylic acid	380.184	-	C20H28O7	:H:C:O:	-	-	-	-	-	-	-	-	pos_5774	345.17	3.96	M+H-2H2O	59.5	-	Organic compounds	Lipids and lipid-like molecules	Fatty Acyls	Fatty acyl glycosides
3,4,5-trihydroxy-6-{[1-(4-methoxyphenyl)-4-methyl-3-oxopentyl]oxy}oxane-2-carboxylic acid	pos	HMDB0132960	3,4,5-trihydroxy-6-{[1-(4-methoxyphenyl)-4-methyl-3-oxopentyl]oxy}oxane-2-carboxylic acid	398.158	-	C19H26O9	:H:C:O:	-	-	-	-	-	-	-	-	pos_13807	363.14	1.65675	M+H-2H2O	66.3	-	Organic compounds	Lipids and lipid-like molecules	Fatty Acyls	Fatty acyl glycosides
3,4,5-trihydroxy-6-{[5-hydroxy-8-(hydroxymethyl)-8-methyl-4-oxo-2-phenyl-4H,8H-pyrano[2,3-f]chromen-3-yl]oxy}oxane-2-carboxylic acid	pos	HMDB0127423	3,4,5-trihydroxy-6-{[5-hydroxy-8-(hydroxymethyl)-8-methyl-4-oxo-2-phenyl-4H,8H-pyrano[2,3-f]chromen-3-yl]oxy}oxane-2-carboxylic acid	528.127	-	C26H24O12	:H:C:O:	-	-	-	-	-	-	-	-	pos_2687	529.135	3.69112	M+H-H2O, M+H	57.8	-	Organic compounds	Phenylpropanoids and polyketides	Flavonoids	Flavonoid glycosides
3,4,5-trihydroxy-6-{[6-(2-hydroxy-2-methylpropanoyl)-8,8-dimethyl-2-oxo-4-phenyl-2H,8H-pyrano[2,3-f]chromen-5-yl]oxy}oxane-2-carboxylic acid	pos	HMDB0126101	3,4,5-trihydroxy-6-{[6-(2-hydroxy-2-methylpropanoyl)-8,8-dimethyl-2-oxo-4-phenyl-2H,8H-pyrano[2,3-f]chromen-5-yl]oxy}oxane-2-carboxylic acid	582.174	-	C30H30O12	:H:C:O:	-	-	-	-	-	-	-	-	pos_403	600.208	5.57735	M+H-2H2O, M+NH4, M+H-H2O	51.6	-	Organic compounds	Phenylpropanoids and polyketides	Coumarins and derivatives	Coumarin glycosides
3,4,5-trihydroxy-6-{2-hydroxy-4-[2-(3-hydroxy-5-methoxyphenyl)ethyl]phenoxy}oxane-2-carboxylic acid	neg	HMDB0129936	3,4,5-trihydroxy-6-{2-hydroxy-4-[2-(3-hydroxy-5-methoxyphenyl)ethyl]phenoxy}oxane-2-carboxylic acid	436.137	-	C21H24O10	:H:C:O:	-	-	-	-	-	-	-	-	neg_15927	435.131	3.78718	M-H	68.2	-	Organic compounds	Phenylpropanoids and polyketides	Stilbenes	Stilbene glycosides
3,4,5-trihydroxy-6-{3-[2-(2-hydroxyphenyl)ethyl]-5-methoxyphenoxy}oxane-2-carboxylic acid	pos	HMDB0135762	3,4,5-trihydroxy-6-{3-[2-(2-hydroxyphenyl)ethyl]-5-methoxyphenoxy}oxane-2-carboxylic acid	420.142	-	C21H24O9	:H:C:O:	-	-	-	-	-	-	-	-	pos_12140	443.131	2.817	M+Na	54.5	-	Organic compounds	Phenylpropanoids and polyketides	Stilbenes	Not Available
3,4,5-trihydroxy-6-{3-hydroxy-4-[5-hydroxy-7-methoxy-6-(3-methylbut-1-en-1-yl)-3-(3-methylbut-2-en-1-yl)-4-oxo-4H-chromen-2-yl]phenoxy}oxane-2-carboxylic acid	pos	HMDB0132648	3,4,5-trihydroxy-6-{3-hydroxy-4-[5-hydroxy-7-methoxy-6-(3-methylbut-1-en-1-yl)-3-(3-methylbut-2-en-1-yl)-4-oxo-4H-chromen-2-yl]phenoxy}oxane-2-carboxylic acid	612.221	-	C32H36O12	:H:C:O:	-	-	-	-	-	-	-	-	pos_10009	645.255	5.25035	M+CH3OH+H	57.2	-	Organic compounds	Phenylpropanoids and polyketides	Flavonoids	Flavonoid glycosides
3,4,5-trihydroxy-6-{4-[(E)-2-(3-hydroxy-5-{[3,4,5-trihydroxy-6-(hydroxymethyl)oxan-2-yl]oxy}phenyl)ethenyl]phenoxy}oxane-2-carboxylic acid	neg	HMDB0128507	3,4,5-trihydroxy-6-{4-[(E)-2-(3-hydroxy-5-{[3,4,5-trihydroxy-6-(hydroxymethyl)oxan-2-yl]oxy}phenyl)ethenyl]phenoxy}oxane-2-carboxylic acid	566.164	-	C26H30O14	:H:C:O:	-	-	-	-	-	-	-	-	neg_11133	601.136	8.31073	M+Cl	65	-	Organic compounds	Phenylpropanoids and polyketides	Stilbenes	Stilbene glycosides
3,4,5-trihydroxy-6-{4-[3-hydroxy-3-(5-methoxy-2,2-dimethyl-2H-chromen-6-yl)propanoyl]phenoxy}oxane-2-carboxylic acid	pos	HMDB0125900	3,4,5-trihydroxy-6-{4-[3-hydroxy-3-(5-methoxy-2,2-dimethyl-2H-chromen-6-yl)propanoyl]phenoxy}oxane-2-carboxylic acid	530.179	-	C27H30O11	:H:C:O:	-	-	-	-	-	-	-	-	pos_12292	572.218	2.66093	M+ACN+H	53.3	-	Organic compounds	Phenylpropanoids and polyketides	Flavonoids	Flavonoid glycosides
3,4-Dihydroxyhydrocinnamic acid	pos	HMDB0134042;HMDB0000423;MJDBOTE0000302	3-(2,3-dihydroxyphenyl)propanoic acid;3,4-Dihydroxyhydrocinnamic acid	182.057908808;182.057908808	1078-61-1	C9H10O4	:H:C:O:	C04044;C10447	3-(2,3-Dihydroxyphenyl)propanoate;2,3-Dihydroxyphenylpropanoate;3,4-Dihydroxyphenylpropanoate;Dihydrocaffeic acid;3,4-Dihydroxyphenylpropionic acid;3-(3,4-Dihydroxyphenyl)propanoate	-	-	map01100;map01220;map00360;map00350;map01120	Metabolic pathways; Degradation of aromatic compounds; Phenylalanine metabolism; Tyrosine metabolism; Microbial metabolism in diverse environments	Metabolism;Metabolism;Metabolism;Metabolism;Metabolism	Global and overview maps;Global and overview maps;Amino acid metabolism;Amino acid metabolism;Global and overview maps	pos_5799	183.066	4.01472	M+H	-	81.3	Organic compounds	Phenylpropanoids and polyketides	Phenylpropanoic acids	Not Available
3,4-Dimethyl-5-pentyl-2-furanpropanoic acid	pos	LMFA01150023;HMDB0112083	3,4-Dimethyl-5-pentyl-2-furanpropanoic acid	238.157	116627-39-5	C14H22O3	:H:C:O:	-	-	-	-	-	-	-	-	pos_380	203.143	4.78745	M+H-2H2O, M+H-H2O, M+H	58.3	-	Organic compounds	Lipids and lipid-like molecules	Fatty Acyls	Fatty acids and conjugates
3,4-Methylene suberic acid	pos	HMDB0059768	3,4-Methylene suberic acid	198.089	-	C10H14O4	:H:C:O:	-	-	-	-	-	-	-	-	pos_11519	240.123	3.41092	M+ACN+H	52.2	-	Organic compounds	Lipids and lipid-like molecules	Fatty Acyls	Fatty acids and conjugates
3,5,7,9,11-dodecapentaenoic acid	pos	LMFA01030243			-	C12H14O2	:H:C:O:	-	-	-	-	-	-	-	-	pos_9736	191.107	5.61827	M+H	-	54.8	-	-	-	-
3,5,7-trihydroxy-2-(1-hydroxy-5-methoxy-4-oxocyclohex-2-en-1-yl)-4H-chromen-4-one	pos	HMDB0126512	3,5,7-trihydroxy-2-(1-hydroxy-5-methoxy-4-oxocyclohex-2-en-1-yl)-4H-chromen-4-one	334.069	-	C16H14O8	:H:C:O:	-	-	-	-	-	-	-	-	pos_6323	732.16	5.08288	2M+ACN+Na	57.8	-	Organic compounds	Organoheterocyclic compounds	Benzopyrans	1-benzopyrans
3,5-dihydroxy-2-(4-hydroxy-3-methoxyphenyl)-7-methoxy-4H-chromen-4-one	pos	HMDB0133830	3,5-dihydroxy-2-(4-hydroxy-3-methoxyphenyl)-7-methoxy-4H-chromen-4-one	330.074	-	C17H14O7	:H:C:O:	-	-	-	-	-	-	-	-	pos_6080	348.108	4.55413	M+NH4	64.5	-	Organic compounds	Phenylpropanoids and polyketides	Flavonoids	Flavones
3,7,8,15-Scirpenetetrol	pos	HMDB0037560	3,7,8,15-Scirpenetetrol	298.142	128534-67-8	C15H22O6	:H:C:O:	-	-	-	-	-	-	-	-	pos_4476	362.16	2.08693	M+ACN+Na	57	-	Organic compounds	Lipids and lipid-like molecules	Prenol lipids	Sesquiterpenoids
3,7-Dimethyl-2E,6E-decadien-1,10-dioic acid	pos	LMFA01170130			-	C12H18O4	:H:C:O:	-	-	-	-	-	-	-	-	pos_2530	227.128	5.25035	M+H-2H2O, M+H	-	65.9	-	-	-	-
3,7-Dimethyl-8,11-dioxo-2E,6E,9E-dodecatrienal	pos	LMFA06000156			-	C14H18O3	:H:C:O:	-	-	-	-	-	-	-	-	pos_2537	235.133	5.22992	M+H-H2O, M+H	-	53.2	-	-	-	-
3',8-Dimethoxyapigenin 7-glucoside	pos	HMDB0038825	3',8-Dimethoxyapigenin 7-glucoside	492.127	135043-85-5	C23H24O12	:H:C:O:	-	-	-	-	-	-	-	-	pos_5681	457.113	3.81245	M+H-2H2O	90.6	-	Organic compounds	Phenylpropanoids and polyketides	Flavonoids	Flavonoid glycosides
3alpha,4,5,7alpha-Tetrahydro-5-hydroxy-1H-isoindole-1,3(2H)-dione	pos	HMDB0034887	3alpha,4,5,7alpha-Tetrahydro-5-hydroxy-1H-isoindole-1,3(2H)-dione	167.058	-	C8H9NO3	:H:C:O:N:	-	-	-	-	-	-	-	-	pos_3912	168.066	1.1719	M+H	-	64.5	Organic compounds	Organoheterocyclic compounds	Isoindoles and derivatives	Isoindolines
3alpha,7alpha-Dihydroxycoprostanic acid	pos	HMDB0000359	3alpha,7alpha-Dihydroxycoprostanic acid	434.34	17974-66-2	C27H46O4	:H:C:O:	-	-	-	-	-	-	-	-	pos_8057	457.327	6.8964	M+Na	74.5	-	Organic compounds	Lipids and lipid-like molecules	Steroids and steroid derivatives	Bile acids, alcohols and derivatives
3alpha-Hydroxyoreadone	pos	HMDB0036047	3alpha-Hydroxyoreadone	252.136	124869-06-3	C14H20O4	:H:C:O:	-	-	-	-	-	-	-	-	pos_6298	253.144	5.02185	M+H	-	69.7	Organic compounds	Organoheterocyclic compounds	Naphthofurans	Not Available
3-Aminoquinoline	pos	-	-	-	-	C9H8N2	:H:C:N:	-	-	-	-	-	-	-	-	pos_12286	145.076	2.67462	M+H	-	72.5	-	-	-	-
3-beta-Hydroxy-4-beta-methyl-5-alpha-cholest-7-ene-4-alpha-carboxylate	pos	HMDB0011662	3-beta-Hydroxy-4-beta-methyl-5-alpha-cholest-7-ene-4-alpha-carboxylate	444.36	-	C29H48O3	:H:C:O:	C04840	3beta-Hydroxy-4beta-methyl-5alpha-cholest-7-ene-4alpha-carboxylate	-	-	-	-	-	-	pos_8374	427.357	6.38845	M+H-H2O	56.1	-	Organic compounds	Lipids and lipid-like molecules	Steroids and steroid derivatives	Cholestane steroids
3-bromohexadecanoic acid	pos	LMFA01090160			-	C16H31BrO2	:H:C:O:Br:	-	-	-	-	-	-	-	-	pos_1414	335.16	4.07612	M+H, M+Na	-	61.2	-	-	-	-
3-Buten-1-amine	pos	-	-	-	-	C4H9N	:H:C:N:	C12244	3-Buten-1-amine	-	-	-	-	-	-	pos_3825	72.0815	1.0495	M+H	-	85	-	-	-	-
3''-Deamino-3''-oxonicotianamine	pos	-	-	-	-	C12H18N2O7	:H:C:O:N:	C15486	3''-Deamino-3''-oxonicotianamine	-	-	-	-	-	-	pos_13866	303.119	1.5956	M+H	-	54.1	-	-	-	-
3-Deoxyguanosine	pos	-	-	-	-	C10H13N5O4	:H:C:O:N:	-	-	-	-	-	-	-	-	pos_13424	268.104	1.94277	M+H	-	65	-	-	-	-
3-Ethyltoluene	pos	-	-	-	-	C9H12	:H:C:	C14522	3-Ethyltoluene;1-Methyl-3-ethylbenzene	-	-	-	-	-	-	pos_6947	121.102	6.11607	M+H	-	50.9	-	-	-	-
3-Formyl-6-hydroxyindole	pos	HMDB0031172	3-Formyl-6-hydroxyindole	161.048	192184-71-7	C9H7NO2	:H:C:O:N:	-	-	-	-	-	-	-	-	pos_5290	162.055	3.18603	M+H	-	70.3	Organic compounds	Organoheterocyclic compounds	Indoles and derivatives	Hydroxyindoles
3-Hydroxy-10'-apo-b,y-carotenal	pos	HMDB0039019	3-Hydroxy-10'-apo-b,y-carotenal	392.272	79709-31-2	C27H36O2	:H:C:O:	-	-	-	-	-	-	-	-	pos_10153	393.275	5.04907	M+H	-	65.5	Organic compounds	Lipids and lipid-like molecules	Prenol lipids	Sesterterpenoids
3-Hydroxy-4-butanolide	pos	HMDB0034681	3-Hydroxy-4-butanolide	264.085	211107-44-7	C10H16O8	:H:C:O:	-	-	-	-	-	-	-	-	pos_11355	306.119	3.60247	M+ACN+H	56.3	-	Organic compounds	Organic oxygen compounds	Organooxygen compounds	Carbohydrates and carbohydrate conjugates
3-Hydroxyanthranilic acid	neg	HMDB0001476	3-Hydroxyanthranilic acid	153.043	548-93-6	C7H7NO3	:H:C:O:N:	C00632	3-Hydroxyanthranilate;3-Hydroxyanthranilic acid	-	-	map01100;map00627;map00380;map01120	Metabolic pathways; Aminobenzoate degradation; Tryptophan metabolism; Microbial metabolism in diverse environments	Metabolism;Metabolism;Metabolism;Metabolism	Global and overview maps;Xenobiotics biodegradation and metabolism;Amino acid metabolism;Global and overview maps	neg_627	198.041	1.69362	M-H, M+FA-H	64.5	-	Organic compounds	Benzenoids	Benzene and substituted derivatives	Benzoic acids and derivatives
3-Hydroxy-beta-ionol 3-[glucosyl-(1->6)-glucoside]	pos	HMDB0037527	3-Hydroxy-beta-ionol 3-[glucosyl-(1|right|6)-glucoside]	534.268	137606-56-5	C25H42O12	:H:C:O:	-	-	-	-	-	-	-	-	pos_8468	567.297	6.32047	M+CH3OH+H	70.1	-	Organic compounds	Lipids and lipid-like molecules	Prenol lipids	Terpene glycosides
3-Hydroxydodecanedioic acid	pos	HMDB0000413	3-Hydroxydodecanedioic acid	246.147	34574-69-1	C12H22O5	:H:C:O:	-	-	-	-	-	-	-	-	pos_12155	288.181	2.81015	M+ACN+H	50.5	-	Organic compounds	Organic acids and derivatives	Hydroxy acids and derivatives	Medium-chain hydroxy acids and derivatives
3-hydroxyhexanoyl carnitine	pos	HMDB0061633	3-Hydroxyhexanoyl carnitine	275.173	1469900-93-3	C14H27NO5	:H:C:O:N:	-	-	-	-	-	-	-	-	pos_11056	290.196	3.92138	M+H	61.2	-	Organic compounds	Lipids and lipid-like molecules	Fatty Acyls	Fatty acid esters
3-Hydroxyphenyl-valeric acid	pos	HMDB0041666	3-Hydroxyphenyl-valeric acid	194.094	-	C11H14O3	:H:C:O:	-	-	-	-	-	-	-	-	pos_11125	195.102	3.85328	M+H	-	52.6	Organic compounds	Lipids and lipid-like molecules	Fatty Acyls	Fatty acids and conjugates
3-Hydroxyquinaldic acid	pos	-	-	-	-	C10H7NO3	:H:C:O:N:	C18621	3-Hydroxyquinaldic acid	-	-	-	-	-	-	pos_10582	190.05	4.4716	M+H	-	62.6	-	-	-	-
3'-Hydroxy-T2 Toxin	pos	HMDB0036601	3'-Hydroxy-T2 Toxin	482.215	84474-35-1	C24H34O10	:H:C:O:	-	-	-	-	-	-	-	-	pos_4612	524.245	2.2237	M+ACN+H	81.1	-	Organic compounds	Lipids and lipid-like molecules	Prenol lipids	Sesquiterpenoids
3-Hydroxytetradecanedioic acid	pos	HMDB0000394	3-Hydroxytetradecanedioic acid	274.178	73179-89-2	C14H26O5	:H:C:O:	-	-	-	-	-	-	-	-	pos_6605	292.212	5.73445	M+NH4	71.6	-	Organic compounds	Lipids and lipid-like molecules	Fatty Acyls	Fatty acids and conjugates
3-Indoleacetic Acid	pos	HMDB0000197	Indoleacetic acid	175.063	-	C10H9NO2	:H:C:O:N:	C00954	Indole-3-acetate;Indole-3-acetic acid;(Indol-3-yl)acetate;Indoleacetate;Indoleacetic acid;(1H-indol-3-yl)acetate;IAA	-	-	map01100;map01070;map00380;map04075	Metabolic pathways; Biosynthesis of plant hormones; Tryptophan metabolism; Plant hormone signal transduction	Metabolism;Metabolism;Metabolism;Environmental Information Processing	Global and overview maps;Chemical structure transformation maps;Amino acid metabolism;Signal transduction	pos_5326	176.071	3.22668	M+H	-	63.6	Organic compounds	Organoheterocyclic compounds	Indoles and derivatives	Indolyl carboxylic acids and derivatives
3-Indolebutyric acid	pos	HMDB0002096	3-Indolebutyric acid	203.095	133-32-4	C12H13NO2	:H:C:O:N:	C11284	Indolebutyric acid;Indole-3-butyric acid;IBA	-	-	-	-	-	-	pos_12730	448.223	2.30563	2M+ACN+H	50.1	-	Organic compounds	Organoheterocyclic compounds	Indoles and derivatives	Indoles
3-Isopropyl-2-methoxy-5-methylpyrazine	pos	HMDB0029742	3-Isopropyl-2-methoxy-5-methylpyrazine	166.111	32021-41-3	C9H14N2O	:H:C:O:N:	-	-	-	-	-	-	-	-	pos_3800	167.118	0.994983	M+H	-	52.4	Organic compounds	Organoheterocyclic compounds	Diazines	Pyrazines
3-keto-Digoxigenin	pos	HMDB0060746	3-keto-Digoxigenin	388.225	-	C23H32O5	:H:C:O:	C07359	Oxazepam	-	-	-	-	-	-	pos_14063	353.207	1.13093	M+H-2H2O	50.2	-	Organic compounds	Organoheterocyclic compounds	Benzodiazepines	1,4-benzodiazepines
3-Methoxytyrosine	pos	HMDB0060747;HMDB0001434	3-O-Methyl-a-methyldopa;3-Methoxytyrosine	211.084457909;211.084457909	7636-26-2	C10H13NO4	:H:C:O:N:	-	-	-	-	-	-	-	-	pos_4881	212.092	2.5788	M+H	-	70.8	Organic compounds	Organic acids and derivatives	Carboxylic acids and derivatives	Amino acids, peptides, and analogues
3-Methyl-1-phenyl-1-butanone	pos	-	-	-	-	C11H14O	:H:C:O:	-	-	-	-	-	-	-	-	pos_12705	163.112	2.32603	M+H	-	54.9	-	-	-	-
3-methyl-2-nitrophenyl acetate	pos	-	-	-	-	C9H9NO4	:H:C:O:N:	-	-	-	-	-	-	-	-	pos_1199	196.061	2.96078	M+H, M+CH3OH+H	-	83.8	-	-	-	-
3-Methylindole	pos	HMDB0000466	3-Methylindole	131.073	83-34-1	C9H9N	:H:C:N:	C08313	Skatole;3-Methylindole	-	-	map00380	Tryptophan metabolism	Metabolism	Amino acid metabolism	pos_11076	132.081	3.90097	M+H	-	51.1	Organic compounds	Organoheterocyclic compounds	Indoles and derivatives	Indoles
3-Methylthiofentanyl	pos	HMDB0061718	3-Methylthiofentanyl	356.192	-	C21H28N2OS	:H:C:S:O:N:	-	-	-	-	-	-	-	-	pos_8568	389.223	6.26605	M+CH3OH+H	56.4	-	Organic compounds	Benzenoids	Benzene and substituted derivatives	Anilides
3'-N-Acetyl-4'-O-(14-methylpentadecanoyl)fusarochromanone	pos	HMDB0038564	3'-N-Acetyl-4'-O-(14-methylpentadecanoyl)fusarochromanone	572.383	136762-45-3	C33H52N2O6	:H:C:O:N:	-	-	-	-	-	-	-	-	pos_10232	611.344	4.93402	M+K	52.3	-	Organic compounds	Organoheterocyclic compounds	Benzopyrans	1-benzopyrans
3'-N'-Acetylfusarochromanone	pos	HMDB0037499	3'-N'-Acetylfusarochromanone	334.153	120976-97-8	C17H22N2O5	:H:C:O:N:	-	-	-	-	-	-	-	-	pos_9693	317.15	5.66607	M+H-H2O	64.5	-	Organic compounds	Organoheterocyclic compounds	Benzopyrans	1-benzopyrans
3''-O-Acetylafzelin	pos	HMDB0039747	3''-O-Acetylafzelin	474.116	135618-16-5	C23H22O11	:H:C:O:	-	-	-	-	-	-	-	-	pos_6364	538.135	5.19593	M+ACN+Na	73.6	-	Organic compounds	Phenylpropanoids and polyketides	Flavonoids	Flavonoid glycosides
3'-O-Methylgancaonin P	pos	HMDB0040813	3'-O-Methylgancaonin P	384.121	151776-21-5	C21H20O7	:H:C:O:	-	-	-	-	-	-	-	-	pos_6355	417.155	5.17535	M+CH3OH+H	63	-	Organic compounds	Phenylpropanoids and polyketides	Flavonoids	Flavones
3-Oxo-1,4,11(13)-eudesmatrien-12-oic acid	pos	HMDB0037558	3-Oxo-1,4,11(13)-eudesmatrien-12-oic acid	246.126	135594-80-8	C15H18O3	:H:C:O:	-	-	-	-	-	-	-	-	pos_9662	247.133	5.70018	M+H	-	66.7	Organic compounds	Lipids and lipid-like molecules	Prenol lipids	Sesquiterpenoids
3-Phenyl-4-pentenal	pos	HMDB0038790	3-Phenyl-4-pentenal	160.089	939-21-9	C11H12O	:H:C:O:	-	-	-	-	-	-	-	-	pos_5939	161.096	4.31375	M+H	-	53.9	Organic compounds	Benzenoids	Benzene and substituted derivatives	Not Available
3-Phenylpropyl formate	pos	HMDB0034471	3-Phenylpropyl formate	164.084	104-64-3	C10H12O2	:H:C:O:	-	-	-	-	-	-	-	-	pos_10871	165.091	4.13078	M+H	-	78.9	Organic compounds	Benzenoids	Benzene and substituted derivatives	Not Available
3-Pyridinebutanoic acid	pos	HMDB0001007	3-Pyridinebutanoic acid	165.079	477251-67-5	C9H11NO2	:H:C:O:N:	-	-	-	-	-	-	-	-	pos_4991	348.192	2.76257	2M+NH4	55.2	-	Organic compounds	Organoheterocyclic compounds	Pyridines and derivatives	Not Available
3-Sialyl-N-acetyllactosamine	pos	HMDB0006581	3-Sialyl-N-acetyllactosamine	674.238	81693-22-3	C25H42N2O19	:H:C:O:N:	-	-	-	-	-	-	-	-	pos_4464	657.235	2.08018	M+H-H2O	81.5	-	Organic compounds	Organic oxygen compounds	Organooxygen compounds	Carbohydrates and carbohydrate conjugates
4-(3-Pyridyl)-3-butenoic acid	pos	HMDB0001424	4-(3-Pyridyl)-3-butenoic acid	163.063	-	C9H9NO2	:H:C:O:N:	-	-	-	-	-	-	-	-	pos_14002	164.071	1.21292	M+H	-	64.1	Organic compounds	Organoheterocyclic compounds	Pyridines and derivatives	Not Available
4-(4-Hydroxyphenyl)-2-butanone glucoside	pos	HMDB0034863	4-(4-Hydroxyphenyl)-2-butanone glucoside	326.137	38963-94-9	C16H22O7	:H:C:O:	-	-	-	-	-	-	-	-	pos_11725	327.142	3.19958	M+H	-	50.6	Organic compounds	Organic oxygen compounds	Organooxygen compounds	Carbohydrates and carbohydrate conjugates
4,4alpha,5,6-Tetrahydro-7-methyl-2(3H)-naphthalenone	pos	HMDB0039803	4,4alpha,5,6-Tetrahydro-7-methyl-2(3H)-naphthalenone	162.104	34545-88-5	C11H14O	:H:C:O:	-	-	-	-	-	-	-	-	pos_9012	163.112	6.06852	M+H	-	51.3	Organic compounds	Organic oxygen compounds	Organooxygen compounds	Carbonyl compounds
4,5-dehydro Docosahexaenoic Acid	pos	-	-	-	-	C22H30O2	:H:C:O:	-	-	-	-	-	-	-	-	pos_7912	349.216	8.28542	M+Na	-	65.8	-	-	-	-
4,8 dimethylnonanoyl carnitine	pos	HMDB0006202;LMFA07070046	4,8 Dimethylnonanoyl carnitine	329.257	-	C18H35NO4	:H:C:O:N:	-	-	-	-	-	-	-	-	pos_10671	330.264	4.375	M+H	-	61.3	Organic compounds	Lipids and lipid-like molecules	Fatty Acyls	Fatty acid esters
4-[5]-ladderane-butanoic acid	pos	LMFA01140011			-	C16H22O2	:H:C:O:	-	-	-	-	-	-	-	-	pos_8588	247.17	6.2592	M+H	-	74.7	-	-	-	-
4-Acetylzearalenone	neg	HMDB0039100	4-Acetylzearalenone	360.157	119950-10-6	C20H24O6	:H:C:O:	-	-	-	-	-	-	-	-	neg_14122	359.151	5.10077	M-H	69.6	-	Organic compounds	Phenylpropanoids and polyketides	Macrolides and analogues	Zearalenones
4a-Hydroxytetrahydrobiopterin	pos	HMDB0002281	4a-Hydroxytetrahydrobiopterin	257.112	1379003-93-6	C9H15N5O4	:H:C:O:N:	C15522	4a-Hydroxytetrahydrobiopterin;4a-Hydroxy-5,6,4,8-tetrahydrobiopterin;(6R)-6-(L-erythro-1,2-Dihydroxypropyl)-5,6,7,8-tetrahydro-4a-hydroxypterin;6-[(1R,2S)-1,2-Dihydroxypropyl]-5,6,7,8-tetrahydro-4a-hydroxypterin	-	-	map01100;map00790	Metabolic pathways; Folate biosynthesis	Metabolism;Metabolism	Global and overview maps;Metabolism of cofactors and vitamins	pos_13649	240.109	1.84007	M+H-H2O	63.1	-	Organic compounds	Organoheterocyclic compounds	Pteridines and derivatives	Pterins and derivatives
4-Amino-4-deoxychorismic acid	pos	-	-	-	-	C10H11NO5	:H:C:O:N:	-	-	-	-	-	-	-	-	pos_4779	226.071	2.44863	M+H	-	57.8	-	-	-	-
4-Androstenediol	pos	LMST02020105;HMDB0005849	4-Androstenediol	290.225	1156-92-9	C19H30O2	:H:C:O:	C14210	4-Androstenediol;Androst-4-ene-3beta,17beta-diol	Steroids	19-Carbon atoms	-	-	-	-	pos_2202	313.217	6.17037	M+H-2H2O, M+Na	75.5	-	Organic compounds	Lipids and lipid-like molecules	Steroids and steroid derivatives	Androstane steroids
4-Chlorobenzaldehyde	pos	-	-	-	-	C7H5ClO	:H:C:O:Cl:	C06648	4-Chlorobenzaldehyde	-	-	-	-	-	-	pos_2791	141.01	2.70127	M+H, M+ACN+H	-	53.3	-	-	-	-
4-cholesten-7alpha,12alpha,24-triol-3-one	pos	HMDB0062399;LMST04030171	4-cholesten-7|alpha|,12|alpha|,24-triol-3-one	432.324	-	C27H44O4	:H:C:O:	-	-	-	-	-	-	-	-	pos_10573	477.297	4.48513	M+2Na-H	55.3	-	Organic compounds	Lipids and lipid-like molecules	Steroids and steroid derivatives	Bile acids, alcohols and derivatives
4-Dihydroxyethyl-8,9-epoxy-enediyne	pos	-	-	-	-	C14H10O3	:H:C:O:	C11446	4-Dihydroxyethyl-8,9-epoxy-enediyne	-	-	-	-	-	-	pos_6354	227.071	5.17535	M+H	-	68.1	-	-	-	-
4-Ethylphenol	neg	HMDB0029306	4-Ethylphenol	122.073	123-07-9	C8H10O	:H:C:O:	C13637	4-Ethylphenol;p-Ethylphenol	-	-	map00363;map01120	Bisphenol degradation; Microbial metabolism in diverse environments	Metabolism;Metabolism	Xenobiotics biodegradation and metabolism;Global and overview maps	neg_7515	121.065	4.42205	M-H	54.1	-	Organic compounds	Benzenoids	Phenols	1-hydroxy-2-unsubstituted benzenoids
4-formyl Indole	pos	-	-	-	-	C9H7NO	:H:C:O:N:	-	-	-	-	-	-	-	-	pos_10253	146.06	4.90867	M+H	-	96.4	-	-	-	-
4-Gingerol	pos	-	-	-	-	C15H22O4	:H:C:O:	-	-	-	-	-	-	-	-	pos_6743	267.159	5.88452	M+H	-	74.6	-	-	-	-
4-Heptyloxybenzoic acid	pos	-	-	-	-	C14H20O3	:H:C:O:	C14274	4-Heptyloxybenzoic acid	-	-	-	-	-	-	pos_9997	237.149	5.27057	M+H	-	55.2	-	-	-	-
4-hydroxy ketorolac	pos	HMDB0060647	4-hydroxy ketorolac	271.084	-	C15H13NO4	:H:C:O:N:	-	-	-	-	-	-	-	-	pos_10772	313.118	4.25363	M+ACN+H	51.3	-	Organic compounds	Organic oxygen compounds	Organooxygen compounds	Carbonyl compounds
4-Hydroxy-3,5-dimethoxybenzaldehyde	pos	-	-	-	-	C9H10O4	:H:C:O:	-	-	-	-	-	-	-	-	pos_10008	183.066	5.25718	M+H	-	52.2	-	-	-	-
4-Hydroxyaminoquinoline N-oxide	pos	-	-	-	-	C9H8N2O2	:H:C:O:N:	C04050	4-Hydroxyaminoquinoline N-oxide	-	-	-	-	-	-	pos_13829	177.066	1.64342	M+H	-	56.8	-	-	-	-
4-Hydroxybenzaldehyde	pos	HMDB0011718	4-Hydroxybenzaldehyde	122.037	123-08-0	C7H6O2	:H:C:O:	C00633	4-Hydroxybenzaldehyde;p-Hydroxybenzaldehyde	-	-	map01100;map01120;map00627;map00623;map00363;map01061	Metabolic pathways; Microbial metabolism in diverse environments; Aminobenzoate degradation; Toluene degradation; Bisphenol degradation; Biosynthesis of phenylpropanoids	Metabolism;Metabolism;Metabolism;Metabolism;Metabolism;Metabolism	Global and overview maps;Global and overview maps;Xenobiotics biodegradation and metabolism;Xenobiotics biodegradation and metabolism;Xenobiotics biodegradation and metabolism;Chemical structure transformation maps	pos_13748	123.044	1.73827	M+H	-	87.3	Organic compounds	Organic oxygen compounds	Organooxygen compounds	Carbonyl compounds
4-Hydroxycinnamic acid	pos	HMDB0128076;HMDB0030677;HMDB0135644;HMDB0002035;HMDB0003654	3-(4-hydroxyphenyl)prop-2-enoic acid;cis-p-Coumaric acid;4-(3-hydroxyprop-1-en-1-yl)phenol;4-Hydroxycinnamic acid;4-Coumaryl alcohol	164.047344118;164.047344122;150.068079562;164.047344122;150.068079564	501-98-4	C9H8O3	:H:C:O:	C02646	4-Coumaryl alcohol;4-Hydroxycinnamyl alcohol;p-Coumaryl alcohol	-	-	map01100;map00940;map01110;map01061	Metabolic pathways; Phenylpropanoid biosynthesis; Biosynthesis of secondary metabolites; Biosynthesis of phenylpropanoids	Metabolism;Metabolism;Metabolism;Metabolism	Global and overview maps;Biosynthesis of other secondary metabolites;Global and overview maps;Chemical structure transformation maps	pos_10988	147.044	4.00097	M+H-H2O	-	50.5	Organic compounds	Phenylpropanoids and polyketides	Cinnamic acids and derivatives	Hydroxycinnamic acids and derivatives
4-Hydroxyindole	pos	-	-	-	-	C8H7NO	:H:C:O:N:	C02040	Hydroxyindole;4-Hydroxyindole	-	-	-	-	-	-	pos_2733	134.06	3.18603	M+H-H2O, M+H	-	63	-	-	-	-
4-hydroxyoct-7-enoylglycine	pos	HMDB0094758	4-hydroxyoct-7-enoylglycine	215.116	-	C10H17NO4	:H:C:O:N:	-	-	-	-	-	-	-	-	pos_1198	198.113	2.96762	M+H-H2O, M+NH4	57.1	-	Organic compounds	Organic acids and derivatives	Carboxylic acids and derivatives	Amino acids, peptides, and analogues
4-Hydroxyphenylacetylglutamine	pos	-	-	-	-	C13H15NO6	:H:C:O:N:	-	-	-	-	-	-	-	-	pos_13743	282.097	1.73827	M+H	-	57	-	-	-	-
4-Hydroxyproline galactoside	pos	HMDB0029354	4-Hydroxyproline galactoside	293.111	80185-44-0	C11H19NO8	:H:C:O:N:	-	-	-	-	-	-	-	-	pos_13932	316.101	1.37678	M+Na	72.8	-	Organic compounds	Lipids and lipid-like molecules	Fatty Acyls	Fatty acyl glycosides
4'-hydroxytrazodone	pos	HMDB0061060	4'-hydroxytrazodone	387.146	-	C19H22ClN5O2	:H:C:N:O:Cl:	-	-	-	-	-	-	-	-	pos_11129	451.163	3.84658	M+ACN+Na	59	-	Organic compounds	Organoheterocyclic compounds	Diazinanes	Piperazines
4'-Methyl-(-)-epigallocatechin 3'-glucuronide	pos	HMDB0041675	4'-Methyl-(-)-epigallocatechin 3'-glucuronide	496.122	-	C22H24O13	:H:C:O:	-	-	-	-	-	-	-	-	pos_5574	1015.24	3.62303	2M+Na	65.7	-	Organic compounds	Phenylpropanoids and polyketides	Isoflavonoids	O-methylated isoflavonoids
4-Methyl-5-thiazoleethanol	pos	HMDB0032985	5-(2-Hydroxyethyl)-4-methylthiazole	143.04	137-00-8	C6H9NOS	:H:C:S:O:N:	C04294	5-(2-Hydroxyethyl)-4-methylthiazole;4-Methyl-5-(2'-hydroxyethyl)-thiazole;4-Methyl-5-(2-hydroxyethyl)thiazole;HET	-	-	map00730;map01100	Thiamine metabolism; Metabolic pathways	Metabolism;Metabolism	Metabolism of cofactors and vitamins;Global and overview maps	pos_3232	144.048	2.0044	M+H-H2O, M+H	-	75.8	Organic compounds	Organoheterocyclic compounds	Azoles	Thiazoles
4-Methylene-L-glutamine	pos	-	-	-	-	C6H10N2O3	:H:C:O:N:	C01109	4-Methylene-L-glutamine	-	-	map00660	C5-Branched dibasic acid metabolism	Metabolism	Carbohydrate metabolism	pos_14554	159.077	0.64095	M+H	-	63.7	-	-	-	-
4-Methylumbelliferyl acetate	pos	HMDB0032989	4-Methylumbelliferyl acetate	218.058	2747-05-09	C12H10O4	:H:C:O:	C03837	4-Methylumbelliferyl acetate	-	-	-	-	-	-	pos_10077	219.066	5.1685	M+H	-	54.8	Organic compounds	Phenylpropanoids and polyketides	Coumarins and derivatives	Not Available
4-NAPHTHALIMIDOBUTYRIC ACID	pos	-	-	-	-	C16H13NO4	:H:C:O:N:	-	-	-	-	-	-	-	-	pos_5207	284.092	3.07008	M+H	-	64.5	-	-	-	-
4'-O-Methylglucoliquiritigenin	pos	HMDB0039927	4'-O-Methylglucoliquiritigenin	432.142	-	C22H24O9	:H:C:O:	-	-	-	-	-	-	-	-	pos_9464	397.129	5.85043	M+H-2H2O	60.9	-	Organic compounds	Phenylpropanoids and polyketides	Flavonoids	Flavonoid glycosides
4-oxo-1H-quinoline-2-carboxylic acid	pos	;MJDBWX000002312			-	C10H7NO3	:H:C:O:N:	-	-	-	-	-	-	-	-	pos_10003	190.05	5.26387	M+H	-	82.5	-	-	-	-
4-Oxoisotretinoin	pos	-	-	-	-	C20H26O3	:H:C:O:	-	-	-	-	-	-	-	-	pos_6178	315.196	4.74648	M+H	-	61.3	-	-	-	-
4-oxo-Retinoic acid	pos	HMDB0006285	4-oxo-Retinoic acid	314.188	38030-57-8	C20H26O3	:H:C:O:	C16678	all-trans-4-Oxoretinoic acid	-	-	map01100;map00830	Metabolic pathways; Retinol metabolism	Metabolism;Metabolism	Global and overview maps;Metabolism of cofactors and vitamins	pos_1658	315.196	5.80943	M+H-H2O, M+H	65.2	-	Organic compounds	Lipids and lipid-like molecules	Prenol lipids	Retinoids
4-PIOL	pos	-	-	-	-	C8H12N2O2	:H:C:O:N:	C13710	4-PIOL;5-(4-Piperidyl)isoxazol-3-ol	-	-	-	-	-	-	pos_14621	169.097	0.6146	M+H	-	68.4	-	-	-	-
4-Propanoyl-HT2 toxin	pos	HMDB0036161	4-Propanoyl-HT2 toxin	480.236	104903-80-2	C25H36O9	:H:C:O:	-	-	-	-	-	-	-	-	pos_4784	463.23	2.44863	M+H-H2O	81.5	-	Organic compounds	Lipids and lipid-like molecules	Prenol lipids	Sesquiterpenoids
4-Pyrimidine Methanamine (hydrochloride)	pos	-	-	-	-	C5H7N3	:H:C:N:	-	-	-	-	-	-	-	-	pos_14625	110.072	0.6146	M+H	-	61.6	-	-	-	-
4R-Hydroxy solifenacin	pos	HMDB0061127	4R-Hydroxy solifenacin	378.194	-	C23H26N2O3	:H:C:O:N:	-	-	-	-	-	-	-	-	pos_9807	420.229	5.51597	M+ACN+H	56.8	-	Organic compounds	Organoheterocyclic compounds	Tetrahydroisoquinolines	1-phenyltetrahydroisoquinolines
5-(16-Heneicosenyl)-1,3-benzenediol	pos	HMDB0039870	5-(16-Heneicosenyl)-1,3-benzenediol	402.35	189562-08-1	C27H46O2	:H:C:O:	-	-	-	-	-	-	-	-	pos_7129	367.336	6.31362	M+H-2H2O	62.2	-	Organic compounds	Benzenoids	Phenols	Benzenediols
5''-(4-Hydroxy-(E)-cinnamoyl) alpha-L-arabinofuranosyl-(1->3)-beta-D-xylopyranosyl-(1->4)-D-xylopyranoside	pos	HMDB0041489	5''-(4-Hydroxy-(E)-cinnamoyl) alpha-L-arabinofuranosyl-(1|right|3)-beta-D-xylopyranosyl-(1|right|4)-D-xylopyranoside	560.174	102254-69-3	C24H32O15	:H:C:O:	-	-	-	-	-	-	-	-	pos_12599	578.208	2.40793	M+NH4	77.8	-	Organic compounds	Organic oxygen compounds	Organooxygen compounds	Carbohydrates and carbohydrate conjugates
5,6-epoxy,18R-HEPE	pos	HMDB0062410	5,6-epoxy,18R-HEPE	332.199	-	C20H28O4	:H:C:O:	C18175	5,6-Epoxy-18R-HEPE;5,6-Epoxy,18R-hydroxy-7E,9E,11Z,14Z,16E-eicosapentaenoic acid	-	-	-	-	-	-	pos_5013	355.187	2.78972	M+Na	55.4	-	Organic compounds	Lipids and lipid-like molecules	Fatty Acyls	Fatty alcohols
5,7-dihydroxy-2-phenyl-8-[3,4,5-trihydroxy-6-(hydroxymethyl)oxan-2-yl]-4H-chromen-4-one	pos	HMDB0127131	5,7-dihydroxy-2-phenyl-8-[3,4,5-trihydroxy-6-(hydroxymethyl)oxan-2-yl]-4H-chromen-4-one	416.111	-	C21H20O9	:H:C:O:	-	-	-	-	-	-	-	-	pos_10338	480.129	4.78058	M+ACN+Na	62.7	-	Organic compounds	Phenylpropanoids and polyketides	Flavonoids	Flavonoid glycosides
5,7-Dihydroxy-4'-methoxy-8-methylflavanone	pos	LMPK12140352;HMDB0041321	5,7-Dihydroxy-4'-methoxy-8-methylflavanone	300.1	109248-40-0	C17H16O5	:H:C:O:	-	-	-	-	-	-	-	-	pos_9917	339.065	5.37282	M+K	51.3	-	Organic compounds	Phenylpropanoids and polyketides	Flavonoids	O-methylated flavonoids
5,7-dihydroxy-6-methoxy-2-(4-methoxyphenyl)chromone	pos	-	-	-	-	C17H14O6	:H:C:O:	-	-	-	-	-	-	-	-	pos_6581	315.087	5.69333	M+H	-	65.2	-	-	-	-
5,7-Megastigmadien-9-ol glucoside	pos	HMDB0041044	5,7-Megastigmadien-9-ol glucoside	356.22	146610-77-7	C19H32O6	:H:C:O:	-	-	-	-	-	-	-	-	pos_9834	374.254	5.47503	M+NH4	56.3	-	Organic compounds	Lipids and lipid-like molecules	Fatty Acyls	Fatty acyl glycosides
5',8-Dihydroxy-3',4',7-trimethoxyflavan	pos	HMDB0040308	5',8-Dihydroxy-3',4',7-trimethoxyflavan	332.126	133342-96-8	C18H20O6	:H:C:O:	-	-	-	-	-	-	-	-	pos_328	333.134	3.4452	M+H-H2O, M+H, M+H-2H2O	55.3	-	Organic compounds	Phenylpropanoids and polyketides	Flavonoids	O-methylated flavonoids
5-Aminosalicylic Acid	pos	HMDB0014389	Mesalazine	153.043	-	C7H7NO3	:H:C:O:N:	-	-	-	-	-	-	-	-	pos_4242	154.05	1.90168	M+H	-	51.8	Organic compounds	Benzenoids	Benzene and substituted derivatives	Benzoic acids and derivatives
5-Carboxy-2'-deoxyuridine	pos	HMDB0060774	5-Carboxy-2'-deoxyuridine	272.064	-	C10H12N2O7	:H:C:O:N:	-	-	-	-	-	-	-	-	pos_12186	305.096	2.783	M+CH3OH+H	65.8	-	Organic compounds	Nucleosides, nucleotides, and analogues	Pyrimidine nucleosides	Pyrimidine 2'-deoxyribonucleosides
5'-Cytidylic acid	pos	;MJDBOTE0000502			-	C9H14N3O8P	:H:C:P:O:N:	-	-	-	-	-	-	-	-	pos_14418	324.059	0.70115	M+H	-	98.1	-	-	-	-
5'-Deoxy-5-fluorocytidine	pos	HMDB0060405	5'-Deoxy-5-fluorocytidine	245.081	-	C9H12FN3O4	:H:C:N:O:F:	C16635	5'-Deoxy-5-fluorocytidine	-	-	map00983	Drug metabolism - other enzymes	Metabolism	Xenobiotics biodegradation and metabolism	pos_11260	287.114	3.69112	M+ACN+H	73	-	Organic compounds	Nucleosides, nucleotides, and analogues	5'-deoxyribonucleosides	Not Available
5-Fluorouridine	pos	HMDB0060396	5-Fluorouridine	262.06	-	C9H11FN2O6	:H:C:N:O:F:	C16633	5-Fluorouridine	-	-	map00983	Drug metabolism - other enzymes	Metabolism	Xenobiotics biodegradation and metabolism	pos_12203	295.094	2.76943	M+CH3OH+H	73.4	-	Organic compounds	Nucleosides, nucleotides, and analogues	Pyrimidine nucleosides	Not Available
5-hydroxy-1,7-bis(4-hydroxyphenyl)hept-1-en-3-one	pos	HMDB0141065	5-hydroxy-1,7-bis(4-hydroxyphenyl)hept-1-en-3-one	312.136	-	C19H20O4	:H:C:O:	-	-	-	-	-	-	-	-	pos_14024	277.123	1.17867	M+H-2H2O	58.6	-	Organic compounds	Phenylpropanoids and polyketides	Diarylheptanoids	Linear diarylheptanoids
5-Hydroxy-2-benzyl-1,3-dioxane	pos	HMDB0041505	5-Hydroxy-2-benzyl-1,3-dioxane	194.094	4740-79-8	C11H14O3	:H:C:O:	-	-	-	-	-	-	-	-	pos_12548	236.128	2.44863	M+ACN+H	58.7	-	Organic compounds	Organoheterocyclic compounds	Dioxanes	1,3-dioxanes
5-Hydroxy-7-methoxy-2-tritriacontyl-4H-1-benzopyran-4-one	pos	HMDB0039739	5-Hydroxy-7-methoxy-2-tritriacontyl-4H-1-benzopyran-4-one	654.559	144049-68-3	C43H74O4	:H:C:O:	-	-	-	-	-	-	-	-	pos_8054	718.581	6.90327	M+ACN+Na	69.3	-	Organic compounds	Organoheterocyclic compounds	Benzopyrans	1-benzopyrans
5-Hydroxyflavone	pos	HMDB0141534;HMDB0040556	5-hydroxy-2-phenyl-4H-chromen-4-one;5-Hydroxyflavone	238.062994182;400.115817616	71802-04-5	C21H20O8	:H:C:O:	-	-	-	-	-	-	-	-	pos_1316	433.15	3.47948	M+CH3OH+H, M+ACN+Na	74.2	-	Organic compounds	Phenylpropanoids and polyketides	Flavonoids	Flavones
5-Hydroxyindoleacetic acid	pos	HMDB0000763	5-Hydroxyindoleacetic acid	191.058	54-16-0	C10H9NO3	:H:C:O:N:	C05635	5-Hydroxyindoleacetate	-	-	map01100;map04726;map00380	Metabolic pathways; Serotonergic synapse; Tryptophan metabolism	Metabolism;Organismal Systems;Metabolism	Global and overview maps;Nervous system;Amino acid metabolism	pos_139	192.066	3.83302	M+H, 2M+K, M+Na, M+H-H2O	-	75.9	Organic compounds	Organoheterocyclic compounds	Indoles and derivatives	Indolyl carboxylic acids and derivatives
5-Hydroxyindoleacetylglycine	pos	HMDB0004185	5-Hydroxyindoleacetylglycine	248.08	-	C12H12N2O4	:H:C:O:N:	C05832	5-Hydroxyindoleacetylglycine	-	-	map00380	Tryptophan metabolism	Metabolism	Amino acid metabolism	pos_12351	290.114	2.6131	M+ACN+H	65.9	-	Organic compounds	Organic acids and derivatives	Carboxylic acids and derivatives	Amino acids, peptides, and analogues
5-Hydroxy-L-tryptophan	pos	HMDB0000472	5-Hydroxy-L-tryptophan	220.085	4350-09-08	C11H12N2O3	:H:C:O:N:	C00643	5-Hydroxy-L-tryptophan;Oxitriptan	-	-	map01100;map04726;map01063;map00380;map04361	Metabolic pathways; Serotonergic synapse; Biosynthesis of alkaloids derived from shikimate pathway; Tryptophan metabolism; Axon regeneration	Metabolism;Organismal Systems;Metabolism;Metabolism;Organismal Systems	Global and overview maps;Nervous system;Chemical structure transformation maps;Amino acid metabolism;Development and regeneration	pos_3165	221.093	1.94965	M+H-H2O, M+H	-	74	Organic compounds	Organoheterocyclic compounds	Indoles and derivatives	Tryptamines and derivatives
5-Methoxycanthin-6-one	pos	HMDB0030227	5-Methoxycanthin-6-one	250.074	15071-56-4	C15H10N2O2	:H:C:O:N:	-	-	-	-	-	-	-	-	pos_6533	283.108	5.5842	M+CH3OH+H	54.6	-	Organic compounds	Alkaloids and derivatives	Indolonaphthyridine alkaloids	Not Available
5-Methoxytryptophan	pos	HMDB0002339	5-Methoxytryptophan	234.1	2504-22-5	C12H14N2O3	:H:C:O:N:	-	-	-	-	-	-	-	-	pos_5417	273.062	3.37663	M+K	50.1	-	Organic compounds	Organoheterocyclic compounds	Indoles and derivatives	Tryptamines and derivatives
5-Methylcytidine	pos	HMDB0000982	5-Methylcytidine	257.101	2140-61-6	C10H15N3O5	:H:C:O:N:	-	-	-	-	-	-	-	-	pos_608	290.135	0.70785	M+H-2H2O, M+H-H2O, M+CH3OH+H	64.3	-	Organic compounds	Nucleosides, nucleotides, and analogues	Pyrimidine nucleosides	Not Available
5-Methyldeoxycytidine	pos	HMDB0002224	5-Methyldeoxycytidine	241.106	838-07-3	C10H15N3O4	:H:C:O:N:	C03592	5-Methyl-2'-deoxycytidine	-	-	-	-	-	-	pos_4431	483.217	2.0597	2M+H	53	-	Organic compounds	Nucleosides, nucleotides, and analogues	Pyrimidine nucleosides	Pyrimidine 2'-deoxyribonucleosides
5-Methyltetrahydrofolic acid	pos	HMDB0001396	5-Methyltetrahydrofolic acid	459.187	134-35-0	C20H25N7O6	:H:C:O:N:	C00440	5-Methyltetrahydrofolate	-	-	map01100;map01200;map01120;map00720;map01523;map00670	Metabolic pathways; Carbon metabolism; Microbial metabolism in diverse environments; Carbon fixation pathways in prokaryotes; Antifolate resistance; One carbon pool by folate	Metabolism;Metabolism;Metabolism;Metabolism;Human Diseases;Metabolism	Global and overview maps;Global and overview maps;Global and overview maps;Energy metabolism;Drug resistance: antineoplastic;Metabolism of cofactors and vitamins	pos_12587	504.159	2.4148	M+2Na-H	59.7	-	Organic compounds	Organoheterocyclic compounds	Pteridines and derivatives	Pterins and derivatives
5-NITRO-2-PHENYLPROPYLAMINOBENZOIC ACID [NPPB]	pos	-	-	-	-	C16H16N2O4	:H:C:O:N:	-	-	-	-	-	-	-	-	pos_11090	301.119	3.88742	M+H	-	55.5	-	-	-	-
5-Phenyl-1,3-oxazinane-2,4-dione	pos	HMDB0060400	5-Phenyl-1,3-oxazinane-2,4-dione	191.058	-	C10H9NO3	:H:C:O:N:	C16596	5-Phenyl-1,3-oxazinane-2,4-dione	-	-	map00982	Drug metabolism - cytochrome P450	Metabolism	Xenobiotics biodegradation and metabolism	pos_12427	192.066	2.55148	M+H	-	50.5	Organic compounds	Benzenoids	Benzene and substituted derivatives	Not Available
6-(2,4-dihydroxyphenyl)-2-{3-[3-(2,4-dihydroxyphenyl)propanoyl]-2,6-dihydroxyphenyl}-4-methylcyclohex-3-ene-1-carboxylic acid	pos	HMDB0126387	6-(2,4-dihydroxyphenyl)-2-{3-[3-(2,4-dihydroxyphenyl)propanoyl]-2,6-dihydroxyphenyl}-4-methylcyclohex-3-ene-1-carboxylic acid	520.173	-	C29H28O9	:H:C:O:	-	-	-	-	-	-	-	-	pos_6440	521.181	5.37952	M+H	60.5	-	Organic compounds	Phenylpropanoids and polyketides	Linear 1,3-diarylpropanoids	Chalcones and dihydrochalcones
6-(2,4-dihydroxyphenyl)-2-{3-[3-(2,4-dihydroxyphenyl)propanoyl]-2,6-dihydroxyphenyl}-6-hydroxy-4-methylcyclohex-3-ene-1-carboxylic acid	pos	HMDB0126476	6-(2,4-dihydroxyphenyl)-2-{3-[3-(2,4-dihydroxyphenyl)propanoyl]-2,6-dihydroxyphenyl}-6-hydroxy-4-methylcyclohex-3-ene-1-carboxylic acid	536.168	-	C29H28O10	:H:C:O:	-	-	-	-	-	-	-	-	pos_6731	537.176	5.87097	M+H	61.5	-	Organic compounds	Phenylpropanoids and polyketides	Linear 1,3-diarylpropanoids	Chalcones and dihydrochalcones
6-(4-{6-[2,4-dihydroxy-3-(3-methylbut-2-en-1-yl)benzoyl]-5-{4-[(E)-2-(2,4-dihydroxyphenyl)ethenyl]-2,6-dihydroxyphenyl}-1-hydroxy-3-methylcyclohex-3-en-1-yl}-3-hydroxyphenoxy)-3,4,5-trihydroxyoxane-2-carboxylic acid	pos	HMDB0126308	6-(4-{6-[2,4-dihydroxy-3-(3-methylbut-2-en-1-yl)benzoyl]-5-{4-[(E)-2-(2,4-dihydroxyphenyl)ethenyl]-2,6-dihydroxyphenyl}-1-hydroxy-3-methylcyclohex-3-en-1-yl}-3-hydroxyphenoxy)-3,4,5-trihydroxyoxane-2-carboxylic acid	842.279	-	C45H46O16	:H:C:O:	-	-	-	-	-	-	-	-	pos_13755	860.307	1.72458	M+NH4	71.1	-	Organic compounds	Phenylpropanoids and polyketides	Stilbenes	Stilbene glycosides
6-(4-{6-[2,4-dihydroxy-3-(3-methylbut-2-en-1-yl)benzoyl]-5-{4-[(E)-2-(2,4-dihydroxyphenyl)ethenyl]-2,6-dihydroxyphenyl}-2-hydroxy-3-methylcyclohex-3-en-1-yl}-3-hydroxyphenoxy)-3,4,5-trihydroxyoxane-2-carboxylic acid	pos	HMDB0126285	6-(4-{6-[2,4-dihydroxy-3-(3-methylbut-2-en-1-yl)benzoyl]-5-{4-[(E)-2-(2,4-dihydroxyphenyl)ethenyl]-2,6-dihydroxyphenyl}-2-hydroxy-3-methylcyclohex-3-en-1-yl}-3-hydroxyphenoxy)-3,4,5-trihydroxyoxane-2-carboxylic acid	842.279	-	C45H46O16	:H:C:O:	-	-	-	-	-	-	-	-	pos_4712	860.314	2.36022	M+NH4	64.5	-	Organic compounds	Phenylpropanoids and polyketides	Stilbenes	Stilbene glycosides
6-(4-{6-[2,4-dihydroxy-3-(3-methylbut-2-en-1-yl)benzoyl]-5-{4-[(E)-2-(2,4-dihydroxyphenyl)ethenyl]-2,6-dihydroxyphenyl}-3-(hydroxymethyl)cyclohex-3-en-1-yl}-3-hydroxyphenoxy)-3,4,5-trihydroxyoxane-2-carboxylic acid	pos	HMDB0126277	6-(4-{6-[2,4-dihydroxy-3-(3-methylbut-2-en-1-yl)benzoyl]-5-{4-[(E)-2-(2,4-dihydroxyphenyl)ethenyl]-2,6-dihydroxyphenyl}-3-(hydroxymethyl)cyclohex-3-en-1-yl}-3-hydroxyphenoxy)-3,4,5-trihydroxyoxane-2-carboxylic acid	842.279	-	C45H46O16	:H:C:O:	-	-	-	-	-	-	-	-	pos_4465	860.314	2.08018	M+NH4	80.5	-	Organic compounds	Phenylpropanoids and polyketides	Stilbenes	Stilbene glycosides
6-[({4,5-dihydroxy-6-methyl-3-[(3,4,5-trihydroxy-6-methyloxan-2-yl)oxy]oxan-2-yl}oxy)methyl]oxane-2,3,4,5-tetrol	pos	HMDB0127459	6-[({4,5-dihydroxy-6-methyl-3-[(3,4,5-trihydroxy-6-methyloxan-2-yl)oxy]oxan-2-yl}oxy)methyl]oxane-2,3,4,5-tetrol	472.179	-	C18H32O14	:H:C:O:	-	-	-	-	-	-	-	-	pos_11006	514.215	3.97372	M+ACN+H	79.5	-	Organic compounds	Organic oxygen compounds	Organooxygen compounds	Carbohydrates and carbohydrate conjugates
6-[4-(3-{3-[(3,3-dimethyloxiran-2-yl)methyl]-2,4,6-trihydroxyphenyl}-3-oxopropyl)-3-hydroxyphenoxy]-3,4,5-trihydroxyoxane-2-carboxylic acid	pos	HMDB0132618	6-[4-(3-{3-[(3,3-dimethyloxiran-2-yl)methyl]-2,4,6-trihydroxyphenyl}-3-oxopropyl)-3-hydroxyphenoxy]-3,4,5-trihydroxyoxane-2-carboxylic acid	550.169	-	C26H30O13	:H:C:O:	-	-	-	-	-	-	-	-	pos_9139	614.182	6.01393	M+ACN+Na	64.7	-	Organic compounds	Phenylpropanoids and polyketides	Flavonoids	Flavonoid glycosides
6-[5]-ladderane-1-hexanol	pos	LMFA05000063			-	C18H28O	:H:C:O:	-	-	-	-	-	-	-	-	pos_8607	261.222	6.25233	M+H	-	66.7	-	-	-	-
6-{[1,3-dihydroxy-4-(3-methylbut-2-en-1-yl)-11-(2-methylprop-1-en-1-yl)-12-oxo-11,12-dihydro-5,10-dioxatetraphen-8-yl]oxy}-3,4,5-trihydroxyoxane-2-carboxylic acid	pos	HMDB0130490	6-{[1,3-dihydroxy-4-(3-methylbut-2-en-1-yl)-11-(2-methylprop-1-en-1-yl)-12-oxo-11,12-dihydro-5,10-dioxatetraphen-8-yl]oxy}-3,4,5-trihydroxyoxane-2-carboxylic acid	596.189	-	C31H32O12	:H:C:O:	-	-	-	-	-	-	-	-	pos_6442	629.223	5.37952	M+CH3OH+H	65	-	Organic compounds	Phenylpropanoids and polyketides	Flavonoids	Pyranoflavonoids
6-{[2-({4,5-dihydroxy-6-methyl-2-[(3,4,5,6-tetrahydroxyoxan-2-yl)methoxy]oxan-3-yl}oxy)-4,5-dihydroxy-6-methyloxan-3-yl]oxy}-3,4,5-trihydroxyoxane-2-carboxylic acid	pos	HMDB0127462	6-{[2-({4,5-dihydroxy-6-methyl-2-[(3,4,5,6-tetrahydroxyoxan-2-yl)methoxy]oxan-3-yl}oxy)-4,5-dihydroxy-6-methyloxan-3-yl]oxy}-3,4,5-trihydroxyoxane-2-carboxylic acid	648.211	-	C24H40O20	:H:C:O:	-	-	-	-	-	-	-	-	pos_12876	690.245	2.20323	M+ACN+H	94.9	-	Organic compounds	Organic oxygen compounds	Organooxygen compounds	Carbohydrates and carbohydrate conjugates
6-{[2-(2,4-dihydroxyphenyl)-7-methoxy-6-(3-methylbut-1-en-1-yl)-3-(3-methylbut-2-en-1-yl)-4-oxo-4H-chromen-5-yl]oxy}-3,4,5-trihydroxyoxane-2-carboxylic acid	pos	HMDB0132650	6-{[2-(2,4-dihydroxyphenyl)-7-methoxy-6-(3-methylbut-1-en-1-yl)-3-(3-methylbut-2-en-1-yl)-4-oxo-4H-chromen-5-yl]oxy}-3,4,5-trihydroxyoxane-2-carboxylic acid	612.221	-	C32H36O12	:H:C:O:	-	-	-	-	-	-	-	-	pos_6859	676.235	6.01393	M+ACN+Na	70.9	-	Organic compounds	Phenylpropanoids and polyketides	Flavonoids	Flavonoid glycosides
6-{[5,7-dihydroxy-2-(3-hydroxy-2,2-dimethyl-3,4-dihydro-2H-1-benzopyran-6-yl)-4-oxo-4H-chromen-3-yl]oxy}-3,4,5-trihydroxyoxane-2-carboxylic acid	pos	HMDB0126014	6-{[5,7-dihydroxy-2-(3-hydroxy-2,2-dimethyl-3,4-dihydro-2H-1-benzopyran-6-yl)-4-oxo-4H-chromen-3-yl]oxy}-3,4,5-trihydroxyoxane-2-carboxylic acid	546.137	-	C26H26O13	:H:C:O:	-	-	-	-	-	-	-	-	pos_11135	511.124	3.83302	M+H-2H2O	87.8	-	Organic compounds	Phenylpropanoids and polyketides	Flavonoids	Flavonoid glycosides
6-{[8-(2,4-dihydroxyphenyl)-7-(3,7-dimethylocta-2,6-dien-1-yl)-2,2-dimethyl-6-oxo-2H,6H-pyrano[3,2-g]chromen-5-yl]oxy}-3,4,5-trihydroxyoxane-2-carboxylic acid	pos	HMDB0129844	6-{[8-(2,4-dihydroxyphenyl)-7-(3,7-dimethylocta-2,6-dien-1-yl)-2,2-dimethyl-6-oxo-2H,6H-pyrano[3,2-g]chromen-5-yl]oxy}-3,4,5-trihydroxyoxane-2-carboxylic acid	664.252	-	C36H40O12	:H:C:O:	-	-	-	-	-	-	-	-	pos_3847	697.289	1.06312	M+CH3OH+H	55	-	Organic compounds	Phenylpropanoids and polyketides	Flavonoids	Flavonoid glycosides
6-{[8,8-dimethyl-6-(2-methylpropanoyl)-2-oxo-4-phenyl-2H,8H-pyrano[2,3-f]chromen-5-yl]oxy}-3,4,5-trihydroxyoxane-2-carboxylic acid	pos	HMDB0126094	6-{[8,8-dimethyl-6-(2-methylpropanoyl)-2-oxo-4-phenyl-2H,8H-pyrano[2,3-f]chromen-5-yl]oxy}-3,4,5-trihydroxyoxane-2-carboxylic acid	566.179	-	C30H30O11	:H:C:O:	-	-	-	-	-	-	-	-	pos_9806	567.187	5.51597	M+H	67.9	-	Organic compounds	Phenylpropanoids and polyketides	Coumarins and derivatives	Coumarin glycosides
6-{2-[(E)-2-[3,5-dihydroxy-4-(3-methylbut-2-en-1-yl)phenyl]ethenyl]-3,5-dihydroxyphenoxy}-3,4,5-trihydroxyoxane-2-carboxylic acid	pos	HMDB0125558	6-{2-[(E)-2-[3,5-dihydroxy-4-(3-methylbut-2-en-1-yl)phenyl]ethenyl]-3,5-dihydroxyphenoxy}-3,4,5-trihydroxyoxane-2-carboxylic acid	504.163	-	C25H28O11	:H:C:O:	-	-	-	-	-	-	-	-	pos_4150	549.133	1.79895	M+2Na-H	78.1	-	Organic compounds	Phenylpropanoids and polyketides	Stilbenes	Stilbene glycosides
6-{2-[6-carboxy-5-(2,4-dihydroxyphenyl)-3-(hydroxymethyl)cyclohex-2-en-1-yl]-3-hydroxy-5-[6-hydroxy-7-(3-methylbut-2-en-1-yl)-1-benzofuran-2-yl]phenoxy}-3,4,5-trihydroxyoxane-2-carboxylic acid	neg	HMDB0126176	6-{2-[6-carboxy-5-(2,4-dihydroxyphenyl)-3-(hydroxymethyl)cyclohex-2-en-1-yl]-3-hydroxy-5-[6-hydroxy-7-(3-methylbut-2-en-1-yl)-1-benzofuran-2-yl]phenoxy}-3,4,5-trihydroxyoxane-2-carboxylic acid	748.237	-	C39H40O15	:H:C:O:	-	-	-	-	-	-	-	-	neg_5946	769.206	3.13568	M+Na-2H	91.1	-	Organic compounds	Phenylpropanoids and polyketides	2-arylbenzofuran flavonoids	Not Available
6-{3-[2-(3,5-dihydroxyphenyl)ethyl]phenoxy}-3,4,5-trihydroxyoxane-2-carboxylic acid	pos	HMDB0129950	6-{3-[2-(3,5-dihydroxyphenyl)ethyl]phenoxy}-3,4,5-trihydroxyoxane-2-carboxylic acid	406.126	-	C20H22O9	:H:C:O:	-	-	-	-	-	-	-	-	pos_10604	389.124	4.4433	M+H-H2O	76.9	-	Organic compounds	Phenylpropanoids and polyketides	Stilbenes	Stilbene glycosides
6-Acetyl-2,3-dihydro-2-(hydroxymethyl)-4(1H)-pyridinone	pos	HMDB0035178	6-Acetyl-2,3-dihydro-2-(hydroxymethyl)-4(1H)-pyridinone	169.074	214218-63-0	C8H11NO3	:H:C:O:N:	-	-	-	-	-	-	-	-	pos_2644	134.06	4.15137	M+H-2H2O, 2M+Na	50.3	-	Organic compounds	Organoheterocyclic compounds	Pyridines and derivatives	Hydropyridines
6-beta-hydroxymedroxyprogesterone	neg	HMDB0061063	6-beta-hydroxymedroxyprogesterone	360.23	-	C22H32O4	:H:C:O:	-	-	-	-	-	-	-	-	neg_11824	719.451	6.51977	2M-H	93.8	-	Organic compounds	Lipids and lipid-like molecules	Steroids and steroid derivatives	Pregnane steroids
6-Deoxohomodolichosterone	pos	HMDB0034430	6-Deoxohomodolichosterone	462.371	110345-06-7	C29H50O4	:H:C:O:	-	-	-	-	-	-	-	-	pos_2068	445.368	6.39532	M+H-H2O, M+Na	54.8	-	Organic compounds	Lipids and lipid-like molecules	Steroids and steroid derivatives	Stigmastanes and derivatives
6-Dimethylaminopurine	pos	HMDB0000473	6-Dimethylaminopurine	163.086	938-55-6	C7H9N5	:H:C:N:	-	-	-	-	-	-	-	-	pos_4833	164.093	2.52408	M+H	-	51.5	Organic compounds	Organoheterocyclic compounds	Imidazopyrimidines	Purines and purine derivatives
6E,8E,12E,14E-Hexadecatetraen-10-ynoic acid	pos	LMFA01030703			-	C16H20O2	:H:C:O:	-	-	-	-	-	-	-	-	pos_8786	245.154	6.17037	M+H	-	82.5	-	-	-	-
6-Hydroxy-1H-indole-3-acetamide	pos	HMDB0031173	6-Hydroxy-1H-indole-3-acetamide	190.074	192184-73-9	C10H10N2O2	:H:C:O:N:	-	-	-	-	-	-	-	-	pos_11109	191.082	3.86685	M+H	-	64.6	Organic compounds	Organoheterocyclic compounds	Indoles and derivatives	Hydroxyindoles
6-Hydroxy-4-methylcoumarin	pos	;MJDBOTE0000698			-	C10H8O3	:H:C:O:	-	-	-	-	-	-	-	-	pos_10816	209.081	4.19233	M+CH3OH+H	-	52.7	-	-	-	-
6-Hydroxy-5-methoxyindole glucuronide	pos	HMDB0010362	6-Hydroxy-5-methoxyindole glucuronide	339.095	77463-72-0	C15H17NO8	:H:C:O:N:	C03033	beta-D-Glucuronoside;O-beta-D-Glucuronoside;Glucuronide;beta-D-Glucuronide	-	-	map01100;map00040;map04976	Metabolic pathways; Pentose and glucuronate interconversions; Bile secretion	Metabolism;Metabolism;Organismal Systems	Global and overview maps;Carbohydrate metabolism;Digestive system	pos_1552	403.103	5.00812	M+H-2H2O, M+ACN+Na	73.7	-	Organic compounds	Organic oxygen compounds	Organooxygen compounds	Carbohydrates and carbohydrate conjugates
6-Hydroxydaidzein	pos	HMDB0031715	6-Hydroxydaidzein	270.053	17817-31-1	C15H10O5	:H:C:O:	C14314	4',6,7-Trihydroxyisoflavone;6-Hydroxydaidzein	-	-	map00943;map01110	Isoflavonoid biosynthesis; Biosynthesis of secondary metabolites	Metabolism;Metabolism	Biosynthesis of other secondary metabolites;Global and overview maps	pos_9962	271.06	5.31842	M+H	-	91.3	Organic compounds	Phenylpropanoids and polyketides	Isoflavonoids	Isoflav-2-enes
6-Hydroxyindolelactate	pos	-	-	-	-	C11H11NO4	:H:C:O:N:	C05657	6-Hydroxyindolelactate	-	-	-	-	-	-	pos_11696	222.076	3.22668	M+H	-	60.5	-	-	-	-
6-hydroxyoct-6-enoylglycine	pos	HMDB0094771	6-hydroxyoct-6-enoylglycine	215.116	-	C10H17NO4	:H:C:O:N:	-	-	-	-	-	-	-	-	pos_2381	180.102	5.96643	M+H-2H2O, M+ACN+H	52.1	-	Organic compounds	Organic acids and derivatives	Carboxylic acids and derivatives	Amino acids, peptides, and analogues
6-Hydroxypentadecanedioic acid	pos	HMDB0031885	6-Hydroxypentadecanedioic acid	288.194	38076-52-7	C15H28O5	:H:C:O:	-	-	-	-	-	-	-	-	pos_10144	330.228	5.06965	M+ACN+H	50.5	-	Organic compounds	Lipids and lipid-like molecules	Fatty Acyls	Fatty acids and conjugates
6-hydroxysphingosine	pos	LMSP01080003			-	C18H37NO3	:H:C:O:N:	-	-	-	-	-	-	-	-	pos_8466	316.285	6.32733	M+H	-	80.8	-	-	-	-
6-Methylthioguanine	pos	-	-	-	-	C6H7N5S	:H:C:S:N:	-	-	-	-	-	-	-	-	pos_9059	182.05	6.04807	M+H	-	61.9	-	-	-	-
6-Oxopiperidine-2-carboxylic acid	pos	HMDB0061705	6-Oxopiperidine-2-carboxylic acid	143.058	-	C6H9NO3	:H:C:O:N:	-	-	-	-	-	-	-	-	pos_10215	350.135	4.96127	2M+ACN+Na	53.2	-	Organic compounds	Organic acids and derivatives	Carboxylic acids and derivatives	Amino acids, peptides, and analogues
7,8-Dehydro-beta-micropteroxanthin	pos	HMDB0038506	7,8-Dehydro-beta-micropteroxanthin	394.287	148031-76-9	C27H38O2	:H:C:O:	-	-	-	-	-	-	-	-	pos_2367	395.291	5.97327	M+H, M+Na	-	84.5	Organic compounds	Lipids and lipid-like molecules	Prenol lipids	Sesquiterpenoids
7,8-dihydro-L-Biopterin	pos	HMDB0000038	Dihydrobiopterin	239.102	-	C9H13N5O3	:H:C:O:N:	C02953	7,8-Dihydrobiopterin;L-erythro-7,8-Dihydrobiopterin	-	-	map01100;map00790	Metabolic pathways; Folate biosynthesis	Metabolism;Metabolism	Global and overview maps;Metabolism of cofactors and vitamins	pos_13771	240.109	1.6975	M+H	-	50.9	Organic compounds	Organoheterocyclic compounds	Pteridines and derivatives	Pterins and derivatives
7,8-Dihydrovomifoliol 9-[rhamnosyl-(1->6)-glucoside]	neg	HMDB0029770	7,8-Dihydrovomifoliol 9-[rhamnosyl-(1|right|6)-glucoside]	534.268	177261-69-7	C25H42O12	:H:C:O:	-	-	-	-	-	-	-	-	neg_15987	533.263	3.73907	M-H	53	-	Organic compounds	Lipids and lipid-like molecules	Fatty Acyls	Fatty acyl glycosides
7,8-dihydroxy-4-methyl-coumarin	pos	-	-	-	-	C10H8O4	:H:C:O:	-	-	-	-	-	-	-	-	pos_10727	175.039	4.31375	M+H-H2O	-	54.3	-	-	-	-
7a,12a-Dihydroxy-3-oxo-4-cholenoic acid	pos	HMDB0000447	7a,12a-Dihydroxy-3-oxo-4-cholenoic acid	404.256	13587-11-6	C24H36O5	:H:C:O:	C15568	7alpha,12alpha-Dihydroxy-3-oxochol-4-enoate	-	-	-	-	-	-	pos_8664	369.243	6.22502	M+H-2H2O	66	-	Organic compounds	Lipids and lipid-like molecules	Steroids and steroid derivatives	Bile acids, alcohols and derivatives
7alpha,12alpha-Dihydroxycholest-4-en-3-one	pos	LMST04030114			-	C27H44O3	:H:C:O:	C17339	4-Cholesten-7alpha,12alpha-diol-3-one;7alpha,12alpha-Dihydroxy-4-cholesten-3-one	-	-	map01100;map00120	Metabolic pathways; Primary bile acid biosynthesis	Metabolism;Metabolism	Global and overview maps;Lipid metabolism	pos_9855	417.333	5.44762	M+H	-	51.4	-	-	-	-
7-Aminoflunitrazepam	pos	HMDB0041818	7-Aminoflunitrazepam	283.112	34084-50-9	C16H14FN3O	:H:C:N:O:F:	-	-	-	-	-	-	-	-	pos_10047	266.107	5.21618	M+H-H2O	50.7	-	Organic compounds	Organoheterocyclic compounds	Benzodiazepines	1,4-benzodiazepines
7-Aminomethyl-7-carbaguanine	pos	HMDB0011690	7-Aminomethyl-7-carbaguanine	179.081	-	C7H9N5O	:H:C:O:N:	C16675	7-Aminomethyl-7-carbaguanine;7-Aminomethyl-7-deazaguanine	-	-	map01100;map00790	Metabolic pathways; Folate biosynthesis	Metabolism;Metabolism	Global and overview maps;Metabolism of cofactors and vitamins	pos_12669	162.078	2.36022	M+H-H2O	53.7	-	Organic compounds	Organoheterocyclic compounds	Pyrrolopyrimidines	Pyrrolo[2,3-d]pyrimidines
7-beta-D-Glucopyranosyloxybutylidenephthalide	pos	HMDB0034752	7-beta-D-Glucopyranosyloxybutylidenephthalide	366.131	240823-19-2	C18H22O8	:H:C:O:	-	-	-	-	-	-	-	-	pos_6661	331.118	5.80943	M+H-2H2O	63.6	-	Organic compounds	Organic oxygen compounds	Organooxygen compounds	Carbohydrates and carbohydrate conjugates
7beta-Hydroxy-lathyrol	pos	LMPR0104310001			-	C20H30O4	:H:C:O:	-	-	-	-	-	-	-	-	pos_8817	335.22	6.15682	M+H	-	59.7	-	-	-	-
7-dehydrocholesterol	pos	LMST01010069;HMDB0000876;HMDB0000032	Vitamin D3;7-Dehydrocholesterol	384.33921603;384.33921603	434-16-2	C27H44O	:H:C:O:	C01164	7-Dehydrocholesterol;Provitamin D3;Cholesta-5,7-dien-3beta-ol	Steroids	27-Carbon atoms	map01100;map01110;map00981;map00100	Metabolic pathways; Biosynthesis of secondary metabolites; Insect hormone biosynthesis; Steroid biosynthesis	Metabolism;Metabolism;Metabolism;Metabolism	Global and overview maps;Global and overview maps;Metabolism of terpenoids and polyketides;Lipid metabolism	pos_8017	385.347	7.04525	M+H	-	74.8	Organic compounds	Lipids and lipid-like molecules	Steroids and steroid derivatives	Vitamin D and derivatives
7-Dehydrodesmosterol	pos	HMDB0003896	7-Dehydrodesmosterol	382.324	1715-86-2	C27H42O	:H:C:O:	C05107	7-Dehydrodesmosterol;Cholesta-5,7,24-triene-3beta-ol	-	-	map01100;map00100	Metabolic pathways; Steroid biosynthesis	Metabolism;Metabolism	Global and overview maps;Lipid metabolism	pos_2363	383.328	5.98013	M+H-H2O, M+H	58.6	-	Organic compounds	Lipids and lipid-like molecules	Steroids and steroid derivatives	Cholestane steroids
7-hexadecynoic acid	pos	LMFA01030496			-	C16H28O2	:H:C:O:	-	-	-	-	-	-	-	-	pos_455	235.206	6.41552	M+H-H2O, M+H, M+CH3OH+H	-	51.7	-	-	-	-
7-Hydroxy-2,5-dimethyl-4H-1-benzopyran-4-one	pos	HMDB0040326	7-Hydroxy-2,5-dimethyl-4H-1-benzopyran-4-one	190.063	38412-47-4	C11H10O3	:H:C:O:	-	-	-	-	-	-	-	-	pos_10542	232.097	4.52032	M+ACN+H	53.3	-	Organic compounds	Organoheterocyclic compounds	Benzopyrans	1-benzopyrans
7-Hydroxyenterolactone	pos	HMDB0041703	7-Hydroxyenterolactone	314.115	-	C18H18O5	:H:C:O:	-	-	-	-	-	-	-	-	pos_2527	315.123	5.29115	M+H, M+NH4	-	56.6	Organic compounds	Lignans, neolignans and related compounds	Furanoid lignans	Tetrahydrofuran lignans
7-Hydroxyetodolac	pos	HMDB0060544	7-Hydroxyetodolac	303.147	-	C17H21NO4	:H:C:O:N:	-	-	-	-	-	-	-	-	pos_12173	321.181	2.78972	M+NH4	70.9	-	Organic compounds	Organoheterocyclic compounds	Indoles and derivatives	Indolyl carboxylic acids and derivatives
7-hydroxyoct-7-enoylglycine	pos	HMDB0094779	7-hydroxyoct-7-enoylglycine	215.116	-	C10H17NO4	:H:C:O:N:	-	-	-	-	-	-	-	-	pos_1051	233.15	2.36022	M+H-H2O, M+NH4	54.7	-	Organic compounds	Organic acids and derivatives	Carboxylic acids and derivatives	Amino acids, peptides, and analogues
7-Ketolithocholic Acid	pos	HMDB0000467;MJDBDZS0000016	Nutriacholic acid	390.277	-	C24H38O4	:H:C:O:	-	-	-	-	-	-	-	-	pos_7050	408.311	6.22502	M+NH4	-	78.4	Organic compounds	Lipids and lipid-like molecules	Steroids and steroid derivatives	Bile acids, alcohols and derivatives
7-Methylguanine	pos	HMDB0000897;HMDB0006040	7-Methylguanine;N2-Methylguanine	165.065059871;165.065059871	578-76-7	C6H7N5O	:H:C:O:N:	C02242	7-Methylguanine	-	-	-	-	-	-	pos_13919	166.073	1.41795	M+H	-	88.3	Organic compounds	Organoheterocyclic compounds	Imidazopyrimidines	Purines and purine derivatives
7-Methylinosine	pos	HMDB0003950	7-Methylinosine	283.104	20245-33-4	C11H15N4O5+	:H:C:O:N:	-	-	-	-	-	-	-	-	pos_5046	248.092	2.83758	M+H-2H2O	54.4	-	Organic compounds	Nucleosides, nucleotides, and analogues	Purine nucleosides	Not Available
7-oxo-11E,13-Tetradecadienoic acid	pos	LMFA01060185			-	C14H22O3	:H:C:O:	-	-	-	-	-	-	-	-	pos_10518	239.165	4.55413	M+H	-	53.3	-	-	-	-
7-Sulfocholic acid	pos	HMDB0002421;LMST05020039	7-Sulfocholic acid	488.244	60320-05-0	C24H40O8S	:H:C:S:O:	-	-	-	-	-	-	-	-	pos_9718	530.279	5.63182	M+ACN+H	51.7	-	Organic compounds	Lipids and lipid-like molecules	Steroids and steroid derivatives	Bile acids, alcohols and derivatives
7Z-octadecenoic acid	pos	HMDB0062242;LMFA01030068	7Z-octadecenoic acid	282.256	-	C18H34O2	:H:C:O:	-	-	-	-	-	-	-	-	pos_547	300.29	6.05492	M+NH4, M+ACN+H, M+H-H2O	54	-	Organic compounds	Lipids and lipid-like molecules	Fatty Acyls	Fatty acids and conjugates
8,11,14-Nonadecatriynoic acid	pos	LMFA01030502			-	C19H26O2	:H:C:O:	-	-	-	-	-	-	-	-	pos_9851	287.201	5.45447	M+H	-	68.2	-	-	-	-
8,11,14-Octadecatriynoic acid	pos	LMFA01030555			-	C18H24O2	:H:C:O:	-	-	-	-	-	-	-	-	pos_523	273.185	6.17037	M+H-H2O, M+H, M+H-2H2O	-	70.2	-	-	-	-
8,20-DiHETE	pos	HMDB0062687	8,20-DiHETE	336.23	-	C20H32O4	:H:C:O:	-	-	-	-	-	-	-	-	pos_2180	369.264	6.1908	M+CH3OH+H, M+ACN+Na	73.5	-	Organic compounds	Lipids and lipid-like molecules	Fatty Acyls	Eicosanoids
8a,11-Dihydroxy-D9-tetrahydrocannabinol	pos	-	-	-	-	C21H30O4	:H:C:O:	-	-	-	-	-	-	-	-	pos_9746	347.222	5.60458	M+H	-	58.7	-	-	-	-
8beta-Angeloyloxy-15-hydroxy-1alpha,10R-dimethoxy-3-oxo-11(13)-germacren-12,6alpha-olide	neg	HMDB0039013	8beta-Angeloyloxy-15-hydroxy-1alpha,10R-dimethoxy-3-oxo-11(13)-germacren-12,6alpha-olide	424.21	-	C22H32O8	:H:C:O:	-	-	-	-	-	-	-	-	neg_10398	405.194	7.38897	M-H2O-H	71.9	-	Organic compounds	Lipids and lipid-like molecules	Prenol lipids	Terpene lactones
8-Deoxy-11,13-dihydroxygrosheimin	pos	HMDB0041144	8-Deoxy-11,13-dihydroxygrosheimin	280.131	83551-03-5	C15H20O5	:H:C:O:	-	-	-	-	-	-	-	-	pos_13842	344.147	1.62978	M+ACN+Na	51.7	-	Organic compounds	Lipids and lipid-like molecules	Prenol lipids	Terpene lactones
8-Heptadecenal	pos	LMFA06000259;HMDB0041335	8-Heptadecenal	252.245	56797-41-2	C17H32O	:H:C:O:	-	-	-	-	-	-	-	-	pos_8391	294.28	6.37475	M+ACN+H	69.1	-	Organic compounds	Lipids and lipid-like molecules	Fatty Acyls	Fatty aldehydes
8-hydroxy Guanine	pos	-	-	-	-	C5H5N5O2	:H:C:O:N:	-	-	-	-	-	-	-	-	pos_3832	168.052	1.05635	M+H	-	66.3	-	-	-	-
8-Isoquinoline methanamine (hydrochloride)	pos	-	-	-	-	C11H11N	:H:C:N:	-	-	-	-	-	-	-	-	pos_5452	158.097	3.4315	M+H	-	56.4	-	-	-	-
9,10-epoxy-12-octadecenoic acid	pos	LMFA02000280			-	C18H32O3	:H:C:O:	-	-	-	-	-	-	-	-	pos_6962	297.243	6.12955	M+H	-	84.1	-	-	-	-
9'-Carboxy-gamma-tocotrienol	pos	HMDB0012869	9'-Carboxy-gamma-tocotrienol	372.23	17-15-2	C23H32O4	:H:C:O:	-	-	-	-	-	-	-	-	pos_10725	355.223	4.31375	M+H-H2O	67.5	-	Organic compounds	Lipids and lipid-like molecules	Prenol lipids	Monoterpenoids
9-Carboxymethoxymethylguanine	pos	HMDB0060805	9-Carboxymethoxymethylguanine	239.065	-	C8H9N5O4	:H:C:O:N:	-	-	-	-	-	-	-	-	pos_12253	204.051	2.70813	M+H-2H2O	50.1	-	Organic compounds	Organoheterocyclic compounds	Imidazopyrimidines	Purines and purine derivatives
9-Methylxanthine	pos	HMDB0059716	9-Methylxanthine	166.049	-	C6H6N4O2	:H:C:O:N:	-	-	-	-	-	-	-	-	pos_13521	167.057	1.90168	M+H	-	53.5	Organic compounds	Organoheterocyclic compounds	Imidazopyrimidines	Purines and purine derivatives
Aceglutamide	pos	HMDB0006029;MJDBOTE0000339	N-Acetylglutamine	188.08	-	C7H12N2O4	:H:C:O:N:	-	-	-	-	-	-	-	-	pos_14116	189.087	1.06987	M+H	-	55.1	Organic compounds	Organic acids and derivatives	Carboxylic acids and derivatives	Amino acids, peptides, and analogues
Acetone oxime	pos	-	-	-	-	C3H7NO	:H:C:O:N:	C01995	Acetone oxime;Acetoxime	-	-	-	-	-	-	pos_8858	74.0607	6.13642	M+H	-	77.1	-	-	-	-
Acetyl-DL-Leucine	pos	HMDB0011756	N-Acetylleucine	173.105	-	C8H15NO3	:H:C:O:N:	C02710	N-Acetyl-L-leucine	-	-	-	-	-	-	pos_5857	174.113	4.12393	M+H	-	60	Organic compounds	Organic acids and derivatives	Carboxylic acids and derivatives	Amino acids, peptides, and analogues
Acetyl-L-tyrosine	pos	HMDB0000866	N-Acetyl-L-tyrosine	223.084	537-55-3	C11H13NO4	:H:C:O:N:	C01657	Ac-Tyr-OEt;N-Acetyl-L-tyrosine ethyl ester;Ethyl N-alpha-acetyl-tyrosinate	-	-	-	-	-	-	pos_12177	224.092	2.78972	M+H	-	85.5	Organic compounds	Organic acids and derivatives	Carboxylic acids and derivatives	Amino acids, peptides, and analogues
Acitretin Ro 12-7310	pos	-	-	-	-	C20H24O3	:H:C:O:	-	-	-	-	-	-	-	-	pos_5859	313.18	4.12393	M+H	-	54.2	-	-	-	-
Acrimarine H	neg	HMDB0038599	Acrimarine H	513.179	132185-44-5	C30H27NO7	:H:C:O:N:	-	-	-	-	-	-	-	-	neg_3805	548.147	1.78935	M+Cl	55.2	-	Organic compounds	Organoheterocyclic compounds	Quinolines and derivatives	Benzoquinolines
Adenine	pos	HMDB0000034	Adenine	135.054	73-24-5	C5H5N5	:H:C:N:	C00147	Adenine;6-Aminopurine	Nucleic acids	Bases	map01100;map00230;map00908	Metabolic pathways; Purine metabolism; Zeatin biosynthesis	Metabolism;Metabolism;Metabolism	Global and overview maps;Nucleotide metabolism;Metabolism of terpenoids and polyketides	pos_632	136.062	1.06987	M+H, M+ACN+Na, M+H-H2O	-	61.9	Organic compounds	Organoheterocyclic compounds	Imidazopyrimidines	Purines and purine derivatives
Adenosine 3'-monophosphate	pos	HMDB0003540	3'-AMP	347.063	-	C10H14N5O7P	:H:C:P:O:N:	C01367	3'-AMP;3'-Adenylic acid;3'-Adenosine monophosphate;Adenosine-3'-monophosphate;Adenosine 3'-phosphate;AMP 3'-phosphate	-	-	map01100;map00230	Metabolic pathways; Purine metabolism	Metabolism;Metabolism	Global and overview maps;Nucleotide metabolism	pos_4026	348.071	1.5819	M+H	-	79.5	Organic compounds	Nucleosides, nucleotides, and analogues	Ribonucleoside 3'-phosphates	Not Available
Adlupulone	pos	HMDB0030140	Adlupulone	414.277	28374-71-2	C26H38O4	:H:C:O:	-	-	-	-	-	-	-	-	pos_9398	478.294	5.89137	M+ACN+Na	83.3	-	Organic compounds	Organic oxygen compounds	Organooxygen compounds	Carbonyl compounds
Adrenochrome	pos	HMDB0012884	Adrenochrome	179.058	7506-92-5	C9H9NO3	:H:C:O:N:	-	-	-	-	-	-	-	-	pos_5100	180.066	2.92668	M+H	-	53.4	Organic compounds	Organoheterocyclic compounds	Indoles and derivatives	Not Available
Adrenoyl ethanolamide	neg	HMDB0013626	Adrenoyl ethanolamide	375.314	150314-35-5	C24H41NO2	:H:C:O:N:	C13829	7,10,13,16-Docosatetraenoylethanolamine;N-(7Z,10Z,13Z,16Z-Docosatetraenoyl)-ethanolamine	-	-	-	-	-	-	neg_16712	412.261	3.26827	M+K-2H	81.8	-	Organic compounds	Organic nitrogen compounds	Organonitrogen compounds	Amines
Aflatoxin B1 dialcohol	pos	HMDB0011672	Aflatoxin B1 dialcohol	330.11	-	C18H18O6	:H:C:O:	-	-	-	-	-	-	-	-	pos_37	348.145	5.21618	M+H, M+Na, M+NH4, M+H-H2O, M+H-2H2O	55.9	-	Organic compounds	Organoheterocyclic compounds	Naphthofurans	Not Available
Aginoside progenin	pos	HMDB0034595	Aginoside progenin	772.425	61478-53-3	C39H64O15	:H:C:O:	-	-	-	-	-	-	-	-	pos_5514	398.213	3.52732	M+H+Na	63.4	-	Organic compounds	Organoheterocyclic compounds	Isoquinolines and derivatives	Benzylisoquinolines
ALANYL-dl-LEUCINE	pos	-	-	-	-	C9H18N2O3	:H:C:O:N:	-	-	-	-	-	-	-	-	pos_12686	203.139	2.3465	M+H	-	59.5	-	-	-	-
Alanyl-Tryptophan	pos	HMDB0013209	Alanyltryptophan	275.127	-	C14H17N3O3	:H:C:O:N:	-	-	-	-	-	-	-	-	pos_11816	276.135	3.1176	M+H	-	59.9	Organic compounds	Organic acids and derivatives	Carboxylic acids and derivatives	Amino acids, peptides, and analogues
A-L-Arabinofuranosyl-(1->3)-[a-L-arabinofuranosyl-(1r5)]-L-arabinose	pos	HMDB0041223	a-L-Arabinofuranosyl-(1|right|3)-[a-L-arabinofuranosyl-(1r5)]-L-arabinose	414.137	-	C15H26O13	:H:C:O:	-	-	-	-	-	-	-	-	pos_3818	432.171	1.03588	M+NH4	58.7	-	Organic compounds	Organic oxygen compounds	Organooxygen compounds	Carbohydrates and carbohydrate conjugates
Aldosine	pos	HMDB0037817	Aldosine	254.127	142759-11-3	C12H18N2O4	:H:C:O:N:	-	-	-	-	-	-	-	-	pos_12176	255.134	2.78972	M+H	-	52.9	Organic compounds	Organic acids and derivatives	Carboxylic acids and derivatives	Amino acids, peptides, and analogues
Aleuritic Acid	pos	LMFA01050101;MJDBOTE0000482			-	C16H32O5	:H:C:O:	-	-	-	-	-	-	-	-	pos_6756	269.212	5.89822	M+H-2H2O	-	90.2	-	-	-	-
Alexine	pos	-	-	-	-	C8H15NO4	:H:C:O:N:	C10124	Alexine	-	-	-	-	-	-	pos_13096	190.108	2.09443	M+H	-	62.1	-	-	-	-
Allopurinol	pos	;MJDBOTE0001067			-	C5H4N4O	:H:C:O:N:	-	-	-	-	-	-	-	-	pos_3971	273.085	1.34293	2M+H	-	65	-	-	-	-
All-trans-13,14-dihydroretinol	pos	HMDB0011618;LMPR01090047	All-trans-13,14-dihydroretinol	288.245	115797-14-3	C20H32O	:H:C:O:	C15492	all-trans-13,14-Dihydroretinol;13,14-Dihydroretinol	-	-	map00830	Retinol metabolism	Metabolism	Metabolism of cofactors and vitamins	pos_6877	306.28	6.0345	M+NH4	53.8	-	Organic compounds	Lipids and lipid-like molecules	Prenol lipids	Retinoids
Alpha-(Methylenecyclopropyl)glycine	pos	-	-	-	-	C6H9NO2	:H:C:O:N:	C08292	alpha-(Methylenecyclopropyl)glycine	-	-	-	-	-	-	pos_14342	128.071	0.714717	M+H	-	60.2	-	-	-	-
Alpha,gamma-Onoceradienedione	pos	HMDB0036787	alpha,gamma-Onoceradienedione	438.35	19940-78-4	C30H46O2	:H:C:O:	-	-	-	-	-	-	-	-	pos_2467	439.358	5.68648	M+H-H2O, M+H	52.7	-	Organic compounds	Lipids and lipid-like molecules	Prenol lipids	Triterpenoids
Alpha-Calacorene	pos	HMDB0036453	3,4-Dihydrocadalene	200.157	-	C15H20	:H:C:	-	-	-	-	-	-	-	-	pos_8937	201.164	6.0957	M+H	-	63.1	Organic compounds	Lipids and lipid-like molecules	Prenol lipids	Sesquiterpenoids
Alpha-CEHC glucuronide	pos	HMDB0062445	alpha-CEHC glucuronide	454.184	477200-36-5	C22H30O10	:H:C:O:	-	-	-	-	-	-	-	-	pos_934	455.187	0.714717	M+H-H2O, M+H	52.6	-	Organic compounds	Organic oxygen compounds	Organooxygen compounds	Carbohydrates and carbohydrate conjugates
Alpha-Fluoro-beta-alanine	pos	HMDB0060434	alpha-Fluoro-beta-alanine	107.038	-	C3H6FNO2	:H:C:N:O:F:	C16632	alpha-Fluoro-beta-alanine;3-Amino-2-fluoropropionic acid	-	-	map00983	Drug metabolism - other enzymes	Metabolism	Xenobiotics biodegradation and metabolism	pos_5314	215.082	3.21297	2M+H	58.5	-	Organic compounds	Organic acids and derivatives	Carboxylic acids and derivatives	Amino acids, peptides, and analogues
Alpha-Micropteroxanthin B	pos	HMDB0038504	alpha-Micropteroxanthin B	396.303	148044-84-2	C27H40O2	:H:C:O:	-	-	-	-	-	-	-	-	pos_10541	397.307	4.52032	M+H	-	68.9	Organic compounds	Lipids and lipid-like molecules	Prenol lipids	Sesterterpenoids
Alpha-Vetivone	pos	-	-	-	-	C15H22O	:H:C:O:	C09744	alpha-Vetivone	-	-	-	-	-	-	pos_8236	219.175	6.5173	M+H	-	65	-	-	-	-
Ambolic acid	pos	HMDB0035713	Ambolic acid	470.376	13878-93-8	C31H50O3	:H:C:O:	-	-	-	-	-	-	-	-	pos_9861	515.349	5.43407	M+2Na-H	69.8	-	Organic compounds	Organic oxygen compounds	Organooxygen compounds	Carbohydrates and carbohydrate conjugates
Americanin B	pos	HMDB0037338	Americanin B	492.142	77053-44-2	C27H24O9	:H:C:O:	-	-	-	-	-	-	-	-	pos_12803	493.148	2.25115	M+H	-	56.5	Organic compounds	Organoheterocyclic compounds	Benzodioxanes	Phenylbenzodioxanes
Americanol	pos	HMDB0038494	Americanol	330.11	-	C18H18O6	:H:C:O:	-	-	-	-	-	-	-	-	pos_356	331.118	4.24675	M+H, M+NH4, M+H-H2O	-	52	Organic compounds	Organoheterocyclic compounds	Benzodioxanes	Phenylbenzodioxanes
Americanol A	pos	HMDB0039381;HMDB0038494	Americanol A;Americanol	330.110338308;330.110338308	133838-65-0	C18H18O6	:H:C:O:	-	-	-	-	-	-	-	-	pos_10581	331.118	4.4716	M+H	-	65.8	Organic compounds	Organoheterocyclic compounds	Benzodioxanes	Phenylbenzodioxanes
Aminoacetone	pos	HMDB0002134	Aminoacetone	73.0528	298-08-8	C3H7NO	:H:C:O:N:	C01888	Aminoacetone;1-Amino-2-propanone	-	-	map01100;map00260	Metabolic pathways; Glycine, serine and threonine metabolism	Metabolism;Metabolism	Global and overview maps;Amino acid metabolism	pos_3650	74.0607	0.620983	M+H	-	78.4	Organic compounds	Organic oxygen compounds	Organooxygen compounds	Carbonyl compounds
Amprotropine	pos	-	-	-	-	C18H29NO3	:H:C:O:N:	C11760	Amprotropine	-	-	map07220	Cholinergic and anticholinergic drugs	Drug Development	Target-based classification: G protein-coupled receptors	pos_9508	308.222	5.82315	M+H	-	58	-	-	-	-
Amritoside	pos	HMDB0034258	Amritoside	626.112	2455-85-8	C26H26O18	:H:C:O:	-	-	-	-	-	-	-	-	pos_6342	644.144	5.14122	M+NH4	54	-	Organic compounds	Phenylpropanoids and polyketides	Tannins	Hydrolyzable tannins
Ansamitocin P3	pos	HMDB0035597;LMPK04000039	alpha-Carissanol	252.173	-	C32H43ClN2O9	:H:C:N:O:Cl:	C12045	Ansamitocin P-3;Ansamitosin P-3;Antibiotic C15003P3;C15003P3;Maytansinol isobutyrate;2'-De(acetylmethylamino)-2'-methylmaytansine	-	-	map01052;map01051;map01110	Type I polyketide structures; Biosynthesis of ansamycins; Biosynthesis of secondary metabolites	Metabolism;Metabolism;Metabolism	Metabolism of terpenoids and polyketides;Metabolism of terpenoids and polyketides;Global and overview maps	pos_6349	635.272	5.15477	M+H	-	66.7	Organic compounds	Lipids and lipid-like molecules	Prenol lipids	Sesquiterpenoids
Antiarol	pos	;MJDBOTE0001710			-	C9H12O4	:H:C:O:	C10765	Antiarol;3,4,5-Trimethoxyphenol	-	-	-	-	-	-	pos_5828	185.081	4.06927	M+H	-	89.1	-	-	-	-
Antiarone A	pos	LMPK12130037			-	C25H26O6	:H:C:O:	-	-	-	-	-	-	-	-	pos_5424	423.178	3.3835	M+H	-	60.5	-	-	-	-
Apigenin 7-sulfate	pos	HMDB0037851;LMPK12110431	Apigenin 7-sulfate	350.01	56857-56-8	C15H10O8S	:H:C:S:O:	-	-	-	-	-	-	-	-	pos_5729	351.017	3.89428	M+H	-	64.5	Organic compounds	Phenylpropanoids and polyketides	Flavonoids	Flavones
Apigetrin	pos	HMDB0037340;MJDBOTE0000274	Cosmosiin	432.106	-	C21H20O10	:H:C:O:	C04608	Apigenin 7-O-beta-D-glucoside;7-O-beta-D-Glucosyl-5,7,4'-trihydroxyflavone;Apigenin 7-O-glucoside;Apigetrin;7-(beta-D-Glucopyranosyloxy)-5-hydroxy-2-(4-hydroxyphenyl)-4H-1-benzopyran-4-one;Cosmetin;Cosmosiin	-	-	map00944	Flavone and flavonol biosynthesis	Metabolism	Biosynthesis of other secondary metabolites	pos_10219	433.114	4.95442	M+H	-	70.1	Organic compounds	Phenylpropanoids and polyketides	Flavonoids	Flavonoid glycosides
Apo-10'-violaxanthal	pos	HMDB0039018	Apo-10'-violaxanthal	408.266	17237-68-2	C27H36O3	:H:C:O:	-	-	-	-	-	-	-	-	pos_6273	409.27	4.96127	M+H	-	57.8	Organic compounds	Lipids and lipid-like molecules	Prenol lipids	Sesterterpenoids
Arachidyl alcohol	pos	HMDB0011619	Arachidyl alcohol	298.324	629-96-9	C20H42O	:H:C:O:	-	-	-	-	-	-	-	-	pos_8144	321.316	6.65287	M+Na	56.6	-	Organic compounds	Lipids and lipid-like molecules	Fatty Acyls	Fatty alcohols
Araliasaponin II	pos	HMDB0036968	Araliasaponin II	944.498	289649-65-6	C47H76O19	:H:C:O:	-	-	-	-	-	-	-	-	pos_1653	945.506	5.78888	M+H, M+Na	57.9	-	Organic compounds	Lipids and lipid-like molecules	Prenol lipids	Terpene glycosides
Araliasaponin IV	pos	HMDB0036478	Araliasaponin IV	1120.57	289649-67-8	C54H88O24	:H:C:O:	-	-	-	-	-	-	-	-	pos_10052	561.291	5.2028	M+2H	74.6	-	Organic compounds	Lipids and lipid-like molecules	Prenol lipids	Terpene glycosides
Araloside A	pos	HMDB0034535	Araloside A	926.488	7518-22-1	C47H74O18	:H:C:O:	C17540	Chikusetsusaponin IV;Araloside A	-	-	-	-	-	-	pos_6490	909.476	5.46133	M+H-H2O	89.3	-	Organic compounds	Lipids and lipid-like molecules	Prenol lipids	Terpene glycosides
Arbutin	neg	HMDB0029943	Arbutin	272.09	497-76-7	C12H16O7	:H:C:O:	C06186	Arbutin;Ursin;Uvasol;Hydroquinone-O-beta-D-glucopyranoside	-	-	map00010;map02060	Glycolysis / Gluconeogenesis; Phosphotransferase system (PTS)	Metabolism;Environmental Information Processing	Carbohydrate metabolism;Membrane transport	neg_15964	589.179	3.75828	2M+FA-H	74.4	-	Organic compounds	Organic oxygen compounds	Organooxygen compounds	Carbohydrates and carbohydrate conjugates
Argininosuccinic acid	pos	HMDB0000052	Argininosuccinic acid	290.123	2387-71-5	C10H18N4O6	:H:C:O:N:	C03406	N-(L-Arginino)succinate;2-(Nomega-L-Arginino)succinate;L-Argininosuccinate;L-Argininosuccinic acid;L-Arginosuccinic acid	Peptides	Amino acids	map01100;map00220;map00250;map01110;map01230	Metabolic pathways; Arginine biosynthesis; Alanine, aspartate and glutamate metabolism; Biosynthesis of secondary metabolites; Biosynthesis of amino acids	Metabolism;Metabolism;Metabolism;Metabolism;Metabolism	Global and overview maps;Amino acid metabolism;Amino acid metabolism;Global and overview maps;Global and overview maps	pos_853	291.13	0.63435	M+H, M+Na	-	51.9	Organic compounds	Organic acids and derivatives	Carboxylic acids and derivatives	Amino acids, peptides, and analogues
Arginyl-Asparagine	pos	HMDB0028704	Arginylasparagine	288.155	-	C10H20N6O4	:H:C:O:N:	-	-	-	-	-	-	-	-	pos_10032	306.191	5.22992	M+NH4	52.7	-	Organic compounds	Organic acids and derivatives	Carboxylic acids and derivatives	Amino acids, peptides, and analogues
Arginyl-Isoleucine	pos	HMDB0028712	Arginylisoleucine	287.196	-	C12H25N5O3	:H:C:O:N:	-	-	-	-	-	-	-	-	pos_4846	270.193	2.53093	M+H-H2O	53.7	-	Organic compounds	Organic acids and derivatives	Carboxylic acids and derivatives	Amino acids, peptides, and analogues
Arjunolic acid 3-glucoside	neg	HMDB0040941	Arjunolic acid 3-glucoside	650.403	99543-11-0	C36H58O10	:H:C:O:	-	-	-	-	-	-	-	-	neg_9733	631.386	6.19232	M-H2O-H	67.6	-	Organic compounds	Lipids and lipid-like molecules	Prenol lipids	Terpene glycosides
Armillatin	pos	HMDB0038743	Armillatin	610.423	139051-17-5	C38H58O6	:H:C:O:	-	-	-	-	-	-	-	-	pos_7151	575.413	6.34105	M+H-2H2O	64.7	-	Organic compounds	Lipids and lipid-like molecules	Prenol lipids	Sesquiterpenoids
Arnidenediol	pos	HMDB0035401	Arnidenediol	442.381	6750-30-7	C30H50O2	:H:C:O:	-	-	-	-	-	-	-	-	pos_9331	465.369	5.9255	M+Na	51.4	-	Organic compounds	Lipids and lipid-like molecules	Prenol lipids	Triterpenoids
Artemoin D	pos	HMDB0033607	Artemoin D	550.496	-	C35H66O4	:H:C:O:	-	-	-	-	-	-	-	-	pos_8034	568.531	6.95732	M+NH4	90.8	-	Organic compounds	Lipids and lipid-like molecules	Fatty Acyls	Fatty alcohols
Artonin R	neg	HMDB0041125	Artonin R	562.184	161017-01-2	C31H30O10	:H:C:O:	-	-	-	-	-	-	-	-	neg_4736	543.172	2.30618	M-H2O-H	61.8	-	Organic compounds	Organoheterocyclic compounds	Benzopyrans	1-benzopyrans
Artonin U	neg	HMDB0041113;LMPK12111015	Artonin U	352.131	123549-17-7	C21H20O5	:H:C:O:	-	-	-	-	-	-	-	-	neg_8780	333.11	5.60273	M-H2O-H	56.6	-	Organic compounds	Phenylpropanoids and polyketides	Flavonoids	Flavones
ASARYLALDEHYDE	pos	HMDB0029648	2,4,5-Trimethoxybenzaldehyde	196.074	-	C10H12O4	:H:C:O:	-	-	-	-	-	-	-	-	pos_10170	197.081	5.02868	M+H	-	56	Organic compounds	Benzenoids	Benzene and substituted derivatives	Benzoyl derivatives
Asiminenin A	pos	HMDB0029959	Asiminenin A	606.486	168075-11-4	C37H66O6	:H:C:O:	-	-	-	-	-	-	-	-	pos_8127	589.48	6.68653	M+H-H2O	88.3	-	Organic compounds	Lipids and lipid-like molecules	Fatty Acyls	Fatty alcohols
Asitrilobin D	pos	HMDB0035389	Asitrilobin D	624.497	-	C37H68O7	:H:C:O:	-	-	-	-	-	-	-	-	pos_488	663.463	6.32733	M+NH4, M+Na, M+K	85.3	-	Organic compounds	Lipids and lipid-like molecules	Fatty Acyls	Fatty alcohols
Asparaginyl-Proline	pos	HMDB0028739	Asparaginyl-Proline	229.106	-	C9H15N3O4	:H:C:O:N:	-	-	-	-	-	-	-	-	pos_12053	230.114	2.89228	M+H	-	67.2	Organic compounds	Organic acids and derivatives	Carboxylic acids and derivatives	Amino acids, peptides, and analogues
Asparagoside A	pos	HMDB0030046	Asparagoside A	578.382	14835-43-9	C33H54O8	:H:C:O:	C08886	Asparagoside A;(25S)-5beta-Spirostan-3beta-ol 3-O-beta-D-glucoside	-	-	-	-	-	-	pos_6842	543.365	6.00038	M+H-2H2O	62.8	-	Organic compounds	Lipids and lipid-like molecules	Fatty Acyls	Fatty acids and conjugates
Aspartyl-L-proline	pos	HMDB0002335	Aspartyl-L-proline	230.09	42155-95-3	C9H14N2O5	:H:C:O:N:	-	-	-	-	-	-	-	-	pos_4188	272.124	1.84687	M+ACN+H	57.3	-	Organic compounds	Organic acids and derivatives	Carboxylic acids and derivatives	Amino acids, peptides, and analogues
Aspartyl-Proline	pos	HMDB0002335;HMDB0028761	Aspartyl-L-proline;Aspartyl-Proline	230.090271568;230.090271568	-	C9H14N2O5	:H:C:O:N:	-	-	-	-	-	-	-	-	pos_2877	231.098	1.19927	M+H-H2O, M+H	-	57.5	Organic compounds	Organic acids and derivatives	Carboxylic acids and derivatives	Amino acids, peptides, and analogues
Asperagenin	pos	HMDB0034293	Asperagenin	448.319	17305-15-6	C27H44O5	:H:C:O:	-	-	-	-	-	-	-	-	pos_2507	431.316	5.45447	M+H-H2O, M+H	55.8	-	Organic compounds	Lipids and lipid-like molecules	Prenol lipids	Triterpenoids
Aspirin	pos	HMDB0001879	Aspirin	180.042	50-78-2	C9H8O4	:H:C:O:	C01405	Aspirin;Acetylsalicylic acid;2-Acetoxybenzenecarboxylic acid;Acetylsalicylate	-	-	map04976	Bile secretion	Organismal Systems	Digestive system	pos_978	198.076	0.940333	M+H, M+NH4	-	78.8	Organic compounds	Benzenoids	Benzene and substituted derivatives	Benzoic acids and derivatives
Asp-Val-OH	pos	-	-	-	-	C14H16N2O8	:H:C:O:N:	-	-	-	-	-	-	-	-	pos_5052	341.1	2.84428	M+H	-	53.2	-	-	-	-
Astin I	pos	HMDB0041419	Astin I	551.215	161162-22-7	C25H34ClN5O7	:H:C:N:O:Cl:	C00373	Elastin	-	-	-	-	-	-	pos_11890	516.198	3.04263	M+H-2H2O	72.1	-	Organic compounds	Organic acids and derivatives	Peptidomimetics	Hybrid peptides
Astragalin	pos	HMDB0037429;LMPK12111725;MJDBOTE0001313	Astragalin	448.101	480-10-4	C21H20O11	:H:C:O:	C12249	Kaempferol 3-O-glucoside;Kaempferol 3-O-beta-D-glucoside;Astragalin	-	-	map01110;map00944	Biosynthesis of secondary metabolites; Flavone and flavonol biosynthesis	Metabolism;Metabolism	Global and overview maps;Biosynthesis of other secondary metabolites	pos_10213	449.108	4.96127	M+H	-	68.2	Organic compounds	Phenylpropanoids and polyketides	Flavonoids	Flavonoid glycosides
Auberganol	neg	HMDB0039715	Auberganol	240.209	102490-02-8	C15H28O2	:H:C:O:	-	-	-	-	-	-	-	-	neg_13944	277.156	5.2443	M+K-2H	67.9	-	Organic compounds	Lipids and lipid-like molecules	Prenol lipids	Sesquiterpenoids
Aubergenone	pos	HMDB0035827	Aubergenone	236.178	69427-35-6	C15H24O2	:H:C:O:	-	-	-	-	-	-	-	-	pos_10996	300.192	3.99428	M+ACN+Na	51.9	-	Organic compounds	Lipids and lipid-like molecules	Prenol lipids	Sesquiterpenoids
AUDA	pos	-	-	-	-	C23H40N2O3	:H:C:O:N:	-	-	-	-	-	-	-	-	pos_9202	393.312	5.98683	M+H	-	58.3	-	-	-	-
Austroinulin	pos	HMDB0036802	Austroinulin	322.251	62868-75-1	C20H34O3	:H:C:O:	-	-	-	-	-	-	-	-	pos_9886	305.248	5.4068	M+H-H2O	62.4	-	Organic compounds	Lipids and lipid-like molecules	Prenol lipids	Diterpenoids
Azafrin	pos	-	-	-	-	C27H38O4	:H:C:O:	C08581	Azafrin	-	-	-	-	-	-	pos_5761	427.28	3.94198	M+H	-	50.9	-	-	-	-
Baicalin	pos	LMPK12111081;HMDB0041832	Baicalin	446.085	21967-41-9	C21H18O11	:H:C:O:	C10025	Baicalin;Baicalein 7-O-glucuronide	-	-	-	-	-	-	pos_5332	447.093	3.22668	M+H	-	81.3	Organic compounds	Phenylpropanoids and polyketides	Macrolides and analogues	Not Available
Barogenin	pos	HMDB0034403	Barogenin	430.308	64161-55-3	C27H42O4	:H:C:O:	-	-	-	-	-	-	-	-	pos_2025	395.295	6.79507	M+H-2H2O, M+NH4	76.9	-	Organic compounds	Lipids and lipid-like molecules	Steroids and steroid derivatives	Bile acids, alcohols and derivatives
Behenoylglycine	pos	HMDB0013219	Behenoylglycine	397.356	-	C24H47NO3	:H:C:O:N:	-	-	-	-	-	-	-	-	pos_8216	436.321	6.52398	M+K	79.7	-	Organic compounds	Organic acids and derivatives	Carboxylic acids and derivatives	Amino acids, peptides, and analogues
Benzaldehyde	pos	HMDB0006115	Benzaldehyde	106.042	100-52-7	C7H6O	:H:C:O:	C00261	Benzaldehyde;Benzoic aldehyde	-	-	map01100;map00627;map00623;map01120;map01220	Metabolic pathways; Aminobenzoate degradation; Toluene degradation; Microbial metabolism in diverse environments; Degradation of aromatic compounds	Metabolism;Metabolism;Metabolism;Metabolism;Metabolism	Global and overview maps;Xenobiotics biodegradation and metabolism;Xenobiotics biodegradation and metabolism;Global and overview maps;Global and overview maps	pos_3335	107.05	2.11493	M+H, M+ACN+H	-	67.5	Organic compounds	Benzenoids	Benzene and substituted derivatives	Benzoyl derivatives
Benzenemethanol, 2-(2-hydroxypropoxy)-3-methyl-	pos	-	-	-	-	C11H16O3	:H:C:O:	-	-	-	-	-	-	-	-	pos_11390	197.118	3.56147	M+H	-	65	-	-	-	-
Benzoyl ecgonine	pos	HMDB0041836	Benzoyl ecgonine	289.131	519-09-5	C16H19NO4	:H:C:O:N:	-	-	-	-	-	-	-	-	pos_9779	307.166	5.56367	M+NH4	68.3	-	Organic compounds	Benzenoids	Benzene and substituted derivatives	Benzoic acids and derivatives
Benzyl b-L-arabinopyranoside	pos	-	-	-	-	C13H18O4	:H:C:O:	-	-	-	-	-	-	-	-	pos_10131	239.128	5.08957	M+H	-	62.4	-	-	-	-
Benzylmalic acid	pos	-	-	-	-	C11H12O5	:H:C:O:	-	-	-	-	-	-	-	-	pos_10294	225.076	4.84885	M+H	-	58	-	-	-	-
Berberine	pos	HMDB0003409	Berberine	336.124	2086-83-1	C20H17NO4	:H:C:O:N:	C00757	Berberine;Umbellatine	-	-	map00950;map01110;map01063;map04152	Isoquinoline alkaloid biosynthesis; Biosynthesis of secondary metabolites; Biosynthesis of alkaloids derived from shikimate pathway; AMPK signaling pathway	Metabolism;Metabolism;Metabolism;Environmental Information Processing	Biosynthesis of other secondary metabolites;Global and overview maps;Chemical structure transformation maps;Signal transduction	pos_6095	336.123	4.58123	M+H	-	57.2	Organic compounds	Alkaloids and derivatives	Protoberberine alkaloids and derivatives	Not Available
Beta-Alanyl-L-lysine	pos	HMDB0060442	beta-Alanyl-L-lysine	217.143	-	C9H19N3O3	:H:C:O:N:	C05341	beta-Alanyl-L-lysine	-	-	map01100;map00410	Metabolic pathways; beta-Alanine metabolism	Metabolism;Metabolism	Global and overview maps;Metabolism of other amino acids	pos_14607	218.15	0.620983	M+H	-	51.3	Organic compounds	Organic acids and derivatives	Peptidomimetics	Hybrid peptides
Beta-D-Glucopyranosyl-11-hydroxyjasmonic acid	pos	HMDB0039964	beta-D-Glucopyranosyl-11-hydroxyjasmonic acid	388.173	-	C18H28O9	:H:C:O:	-	-	-	-	-	-	-	-	pos_5608	452.185	3.68427	M+ACN+Na	50.3	-	Organic compounds	Lipids and lipid-like molecules	Fatty Acyls	Fatty acyl glycosides
Beta-Doradecin	pos	HMDB0039143	beta-Doradecin	580.392	31460-54-5	C40H52O3	:H:C:O:	-	-	-	-	-	-	-	-	pos_6493	625.36	5.46818	M+2Na-H	74.4	-	Organic compounds	Lipids and lipid-like molecules	Prenol lipids	Tetraterpenoids
Beta-Elemolic acid	pos	HMDB0034961	beta-Elemolic acid	456.36	28282-54-4	C30H48O3	:H:C:O:	-	-	-	-	-	-	-	-	pos_586	439.358	5.42738	M+H-H2O, M+H, M+H-2H2O	71.1	-	Organic compounds	Lipids and lipid-like molecules	Prenol lipids	Triterpenoids
Betaine	pos	HMDB0000043;MJDBOTE0001080	Betaine	117.079	6915-17-9	C5H11NO2	:H:C:O:N:	C00719	Betaine;Trimethylaminoacetate;Glycine betaine;N,N,N-Trimethylglycine;Trimethylammonioacetate	-	-	map01100;map02010;map00260	Metabolic pathways; ABC transporters; Glycine, serine and threonine metabolism	Metabolism;Environmental Information Processing;Metabolism	Global and overview maps;Membrane transport;Amino acid metabolism	pos_51	273.12	0.64095	2M+H, 2M+Na, 2M+K, M+K	-	58.9	Organic compounds	Organic acids and derivatives	Carboxylic acids and derivatives	Amino acids, peptides, and analogues
Beta-Ionol	pos	HMDB0036820	beta-Ionol	194.167	22029-76-1	C13H22O	:H:C:O:	-	-	-	-	-	-	-	-	pos_7220	212.201	6.44262	M+NH4	58.4	-	Organic compounds	Lipids and lipid-like molecules	Prenol lipids	Sesquiterpenoids
Beta-Sitostenone	pos	LMST01040249;HMDB0033934	beta-Sitostenone	412.371	1058-61-3	C29H48O	:H:C:O:	C00014	Ammonia;NH3	-	-	map01100;map00630;map00220;map01110;map00230;map01120;map00460;map04964;map01200;map00910;map04966;map01230;map05120;map00250;map04974;map00260;map05110	Metabolic pathways; Glyoxylate and dicarboxylate metabolism; Arginine biosynthesis; Biosynthesis of secondary metabolites; Purine metabolism; Microbial metabolism in diverse environments; Cyanoamino acid metabolism; Proximal tubule bicarbonate reclamation; Carbon metabolism; Nitrogen metabolism; Collecting duct acid secretion; Biosynthesis of amino acids; Epithelial cell signaling in Helicobacter…	Metabolism;Metabolism;Metabolism;Metabolism;Metabolism;Metabolism;Metabolism;Organismal Systems;Metabolism;Metabolism;Organismal Systems;Metabolism;Human Diseases;Metabolism;Organismal Systems;Metabolism;Human Diseases	Global and overview maps;Carbohydrate metabolism;Amino acid metabolism;Global and overview maps;Nucleotide metabolism;Global and overview maps;Metabolism of other amino acids;Excretory system;Global and overview maps;Energy metabolism;Excretory system;Global and overview maps;Infectious disease: bacterial;Amino acid metabolism;Digestive system;Amino acid metabolism;Infectious disease: bacterial	pos_7407	413.378	7.19123	M+H	-	65	Inorganic compounds	Homogeneous non-metal compounds	Homogeneous other non-metal compounds	Not Available
Beta-Thujaplicin	pos	HMDB0035213	beta-Thujaplicin	164.084	499-44-5	C10H12O2	:H:C:O:	C09904	beta-Thujaplicin;Hinokitiol;4-Isopropyltropolone	-	-	-	-	-	-	pos_3211	165.091	1.9907	M+H-H2O, M+H	56.3	-	Organic compounds	Hydrocarbon derivatives	Tropones	Tropolones
Bilastine	pos	HMDB0240232	Bilastine	463.283	202189-78-4	C28H37N3O3	:H:C:O:N:	-	-	-	-	-	-	-	-	pos_6830	446.28	5.98683	M+H-H2O	57.4	-	Organic compounds	Organoheterocyclic compounds	Benzimidazoles	Not Available
Bilirubin	pos	HMDB0240584;HMDB0000054	(4E,15E)-Bilirubin;Bilirubin	584.263484895;584.263484904	635-65-4	C33H36N4O6	:H:C:O:N:	C00486	Bilirubin	-	-	map01100;map04976;map01110;map00860	Metabolic pathways; Bile secretion; Biosynthesis of secondary metabolites; Porphyrin and chlorophyll metabolism	Metabolism;Organismal Systems;Metabolism;Metabolism	Global and overview maps;Digestive system;Global and overview maps;Metabolism of cofactors and vitamins	pos_7229	585.271	6.45622	M+H	-	66.4	Organic compounds	Organoheterocyclic compounds	Tetrapyrroles and derivatives	Bilirubins
Biopterin	pos	HMDB0000817;HMDB0000468;HMDB0000633	Orinapterin;Biopterin;D-Biopterin	237.086189243;237.086189243;237.086189243	22150-76-1	C9H11N5O3	:H:C:O:N:	C06313	Biopterin;2-Amino-6-(1,2-dihydroxypropyl)-4(1H)-pteridinone	-	-	-	-	-	-	pos_13723	238.094	1.75195	M+H	-	88.3	Organic compounds	Organoheterocyclic compounds	Pteridines and derivatives	Pterins and derivatives
Biotin	pos	HMDB0000030	Biotin	244.088	58-85-5	C10H16N2O3S	:H:C:S:O:N:	C00120	Biotin;D-Biotin;Vitamin H;Coenzyme R	Vitamins and Cofactors	Cofactors	map01100;map00780;map02010;map04977	Metabolic pathways; Biotin metabolism; ABC transporters; Vitamin digestion and absorption	Metabolism;Metabolism;Environmental Information Processing;Organismal Systems	Global and overview maps;Metabolism of cofactors and vitamins;Membrane transport;Digestive system	pos_13752	209.075	1.73143	M+H-2H2O	56.1	-	Organic compounds	Organoheterocyclic compounds	Biotin and derivatives	Not Available
Bk-MDEA	pos	-	-	-	-	C12H15NO3	:H:C:O:N:	-	-	-	-	-	-	-	-	pos_12489	222.113	2.49663	M+H	-	50.9	-	-	-	-
Botryodiplodin	pos	HMDB0036594	Botryodiplodin	144.079	27098-03-9	C7H12O3	:H:C:O:	-	-	-	-	-	-	-	-	pos_13942	186.113	1.34978	M+ACN+H	60.5	-	Organic compounds	Organoheterocyclic compounds	Tetrahydrofurans	Not Available
Brassica napus non-fluorescent chlorophyll catabolite 3	pos	HMDB0040917	Brassica napus non-fluorescent chlorophyll catabolite 3	630.269	173740-48-2	C34H38N4O8	:H:C:O:N:	-	-	-	-	-	-	-	-	pos_6666	631.277	5.80943	M+H	55.8	-	Organic compounds	Organoheterocyclic compounds	Tetrapyrroles and derivatives	Not Available
Butanone	pos	HMDB0000474	Butanone	72.0575	78-93-3	C4H8O	:H:C:O:	C02845	Methyl ethyl ketone;Ethyl methyl ketone;2-Butanone;Butan-2-one;MEK	-	-	-	-	-	-	pos_675	73.0654	0.415983	M+H, M+NH4, 2M+Na	-	53	Organic compounds	Organic oxygen compounds	Organooxygen compounds	Carbonyl compounds
Butoctamide hydrogen succinate	pos	-	-	-	-	C16H29NO5	:H:C:O:N:	C12946	Butoctamide hydrogen succinate;Butoctamide semisuccinate	-	-	-	-	-	-	pos_5927	316.213	4.28093	M+H	-	57.7	-	-	-	-
Butyl (S)-3-hydroxybutyrate glucoside	pos	HMDB0031694	Butyl (S)-3-hydroxybutyrate glucoside	322.163	-	C14H26O8	:H:C:O:	-	-	-	-	-	-	-	-	pos_4795	323.171	2.4692	M+H	-	62.7	Organic compounds	Lipids and lipid-like molecules	Fatty Acyls	Fatty acyl glycosides
Butyryl-L-carnitine	pos	HMDB0002013	Butyrylcarnitine	231.147	-	C11H21NO4	:H:C:O:N:	C02862	O-Butanoylcarnitine	-	-	-	-	-	-	pos_12890	232.155	2.19638	M+H	-	58.3	Organic compounds	Lipids and lipid-like molecules	Fatty Acyls	Fatty acid esters
C12:4n-2,4,8,10	pos	LMFA01030240			-	C12H16O2	:H:C:O:	-	-	-	-	-	-	-	-	pos_578	193.123	5.56367	M+H-H2O, M+H, M+H-2H2O	-	64	-	-	-	-
C16 Sphinganine	pos	LMSP01040001			-	C16H35NO2	:H:C:O:N:	C13915	Hexadecasphinganine	-	-	-	-	-	-	pos_7931	274.274	8.15778	M+H	-	60.6	-	-	-	-
C17 Sphinganine	pos	LMSP01040003			-	C17H37NO2	:H:C:O:N:	-	-	-	-	-	-	-	-	pos_6854	288.29	6.01393	M+H	-	62.1	-	-	-	-
Cadabicine	pos	HMDB0033451	Cadabicine	435.216	99964-83-7	C25H29N3O4	:H:C:O:N:	-	-	-	-	-	-	-	-	pos_10156	468.25	5.04223	M+CH3OH+H	51.8	-	Organic compounds	Organic oxygen compounds	Organooxygen compounds	Ethers
Caffeic Acid	pos	HMDB0003501;HMDB0001964;MJDBOTE0000794	cis-Caffeic acid;Caffeic acid	180.042258744;180.042258744	501-16-6	C9H8O4	:H:C:O:	C01197	Caffeate;Caffeic acid;3,4-Dihydroxy-trans-cinnamate;trans-Caffeate;(2E)-3-(3,4-Dihydroxyphenyl)prop-2-enoate	-	-	map01100;map01220;map00940;map01110;map01061	Metabolic pathways; Degradation of aromatic compounds; Phenylpropanoid biosynthesis; Biosynthesis of secondary metabolites; Biosynthesis of phenylpropanoids	Metabolism;Metabolism;Metabolism;Metabolism;Metabolism	Global and overview maps;Global and overview maps;Biosynthesis of other secondary metabolites;Global and overview maps;Chemical structure transformation maps	pos_5067	163.039	2.86483	M+H-H2O	-	63.7	Organic compounds	Phenylpropanoids and polyketides	Cinnamic acids and derivatives	Hydroxycinnamic acids and derivatives
Caffeoylputrescine	pos	HMDB0029876	Paucine	250.132	-	C13H18N2O3	:H:C:O:N:	C03002	N-Caffeoylputrescine	-	-	-	-	-	-	pos_11406	251.139	3.54103	M+H	-	62.4	Organic compounds	Benzenoids	Phenols	Benzenediols
Calcipotriol	pos	HMDB0015567	Calcipotriol	412.298	112965-21-6	C27H40O3	:H:C:O:	-	-	-	-	-	-	-	-	pos_10839	413.301	4.16507	M+H	-	55.7	Organic compounds	Lipids and lipid-like molecules	Steroids and steroid derivatives	Vitamin D and derivatives
Calendic acid	pos	HMDB0030962	Calendic acid	278.225	28872-28-8	C18H30O2	:H:C:O:	-	-	-	-	-	-	-	-	pos_2139	296.259	6.2592	M+H-2H2O, M+NH4	75.1	-	Organic compounds	Lipids and lipid-like molecules	Fatty Acyls	Lineolic acids and derivatives
Calystegin A3	pos	HMDB0038593	Calystegin A3	159.09	131580-36-4	C7H13NO3	:H:C:O:N:	C10850	Calystegin A3;Calystegine A3	-	-	map00960	Tropane, piperidine and pyridine alkaloid biosynthesis	Metabolism	Biosynthesis of other secondary metabolites	pos_13525	160.097	1.90168	M+H	-	62.4	Organic compounds	Alkaloids and derivatives	Tropane alkaloids	Not Available
Camellenodiol	pos	HMDB0035735	Camellenodiol	442.345	81426-91-7	C29H46O3	:H:C:O:	-	-	-	-	-	-	-	-	pos_8851	407.328	6.14328	M+H-2H2O	75.6	-	Organic compounds	Lipids and lipid-like molecules	Prenol lipids	Triterpenoids
CAMP	pos	HMDB0000058	Cyclic AMP	329.053	-	C10H12N5O6P	:H:C:P:O:N:	C00575	3',5'-Cyclic AMP;Cyclic adenylic acid;Cyclic AMP;Adenosine 3',5'-phosphate;Adenosine 3',5'-cyclic phosphate;cAMP	Nucleic acids	Cyclic nucleotides	map05166;map04111;map05142;map04113;map04114;map00230;map04750;map04015;map04014;map04972;map04540;map04010;map04911;map05165;map04371;map04213;map04072;map04211;map05414;map05012;map05146;map04919;map05111;map05200;map04961;map04960;map04962;map04921;map04923;map04922;map04925;map04924;map04927;map04728;map04727;map04726;map04725;map04724;map04723;map05031;map05032;map04720;map01100;map04928;map…	Human T-cell leukemia virus 1 infection; Cell cycle - yeast; Chagas disease (American trypanosomiasis); Meiosis - yeast; Oocyte meiosis; Purine metabolism; Inflammatory mediator regulation of TRP channels; Rap1 signaling pathway; Ras signaling pathway; Pancreatic secretion; Gap junction; MAPK signaling pathway; Insulin secretion; Human papillomavirus infection; Apelin signaling pathway; Longevity…	Human Diseases;Cellular Processes;Human Diseases;Cellular Processes;Cellular Processes;Metabolism;Organismal Systems;Environmental Information Processing;Environmental Information Processing;Organismal Systems;Cellular Processes;Environmental Information Processing;Organismal Systems;Human Diseases;Environmental Information Processing;Organismal Systems;Environmental Information Processing;Organi…	Infectious disease: viral;Cell growth and death;Infectious disease: parasitic;Cell growth and death;Cell growth and death;Nucleotide metabolism;Sensory system;Signal transduction;Signal transduction;Digestive system;Cellular community - eukaryotes;Signal transduction;Endocrine system;Infectious disease: viral;Signal transduction;Aging;Signal transduction;Aging;Cardiovascular disease;Neurodegenera…	pos_4081	330.06	1.67035	M+H	-	58.1	Organic compounds	Nucleosides, nucleotides, and analogues	Purine nucleotides	Cyclic purine nucleotides
Canesceol	pos	HMDB0034084	Canesceol	568.288	82228-15-7	C29H44O11	:H:C:O:	-	-	-	-	-	-	-	-	pos_5889	613.262	4.19233	M+2Na-H	68.9	-	Organic compounds	Lipids and lipid-like molecules	Steroids and steroid derivatives	Steroid lactones
Capnine	pos	LMSP01080041			-	C17H37NO4S	:H:C:S:O:N:	-	-	-	-	-	-	-	-	pos_9675	352.249	5.68648	M+H	-	53	-	-	-	-
Cappariloside A	pos	HMDB0034937	Cappariloside A	334.116	229483-41-4	C16H18N2O6	:H:C:O:N:	-	-	-	-	-	-	-	-	pos_11218	335.124	3.73208	M+H	-	58.3	Organic compounds	Organic oxygen compounds	Organooxygen compounds	Carbohydrates and carbohydrate conjugates
Caryophyllene oxide	pos	HMDB0036789;MJDBOTE0000985	Caryophyllene alpha-oxide	220.183	1139-30-6	C15H24O	:H:C:O:	C16908	Caryophyllene epoxide;Caryophyllene oxide	-	-	-	-	-	-	pos_105	441.373	6.08195	M+H, 2M+H, M+Na, M+H-H2O	-	60.9	Organic compounds	Lipids and lipid-like molecules	Prenol lipids	Sesquiterpenoids
Caryoptosidic acid	pos	HMDB0034249	Caryoptosidic acid	392.132	220271-92-1	C16H24O11	:H:C:O:	-	-	-	-	-	-	-	-	pos_11329	456.144	3.62303	M+ACN+Na	73.5	-	Organic compounds	Lipids and lipid-like molecules	Prenol lipids	Terpene glycosides
Cassythine	pos	-	-	-	-	C19H19NO5	:H:C:O:N:	C09380	Cassythine;Cassyfiline	-	-	-	-	-	-	pos_6002	342.134	4.4227	M+H	-	51.4	-	-	-	-
CDP-DG(18:2(9Z,11Z)/i-20:0)	pos	HMDB0116060	CDP-DG(18:2(9Z,11Z)/i-20:0)	1033.58	-	C50H89N3O15P2	:H:C:P:O:N:	-	-	-	-	-	-	-	-	pos_10675	539.781	4.36815	M+2Na	53.8	-	Organic compounds	Lipids and lipid-like molecules	Glycerophospholipids	CDP-glycerols
CE(14:1(9Z))	pos	HMDB0010367	CE(14:1(9Z))	594.538	-	C41H70O2	:H:C:O:	-	-	-	-	-	-	-	-	pos_8120	639.508	6.7071	M+2Na-H	90.7	-	Organic compounds	Lipids and lipid-like molecules	Steroids and steroid derivatives	Steroid esters
CE(5M5)	pos	HMDB0112215	CE(5M5)	620.517	-	C42H68O3	:H:C:O:	-	-	-	-	-	-	-	-	pos_1843	659.486	6.4766	M+K, M+2Na-H	51.7	-	Organic compounds	Lipids and lipid-like molecules	Steroids and steroid derivatives	Steroid esters
CE(6F6)	pos	HMDB0112217	CE(6F6)	634.532	-	C43H70O3	:H:C:O:	-	-	-	-	-	-	-	-	pos_2047	673.501	6.51045	M+K, M+2Na-H	66.3	-	Organic compounds	Lipids and lipid-like molecules	Steroids and steroid derivatives	Steroid esters
Cepharadione A	pos	HMDB0034364	Cepharadione A	305.069	55610-01-0	C18H11NO4	:H:C:O:N:	-	-	-	-	-	-	-	-	pos_9645	270.053	5.71388	M+H-2H2O	63	-	Organic compounds	Alkaloids and derivatives	Aporphines	Not Available
Cer(d14:1(4E)/20:0(2OH))	pos	LMSP02010068			-	C34H67NO4	:H:C:O:N:	-	-	-	-	-	-	-	-	pos_8077	554.515	6.84238	M+H	-	86.6	-	-	-	-
Cer(d14:1(4E)/22:1(13Z)(2OH))	pos	LMSP02010071			-	C36H69NO4	:H:C:O:N:	-	-	-	-	-	-	-	-	pos_1891	580.531	6.90327	M+H, M+Na	-	87.9	-	-	-	-
Cer(d14:2(4E,6E)/20:1(11Z))	pos	LMSP02010055			-	C34H63NO3	:H:C:O:N:	-	-	-	-	-	-	-	-	pos_7345	534.489	6.7679	M+H	-	56.9	-	-	-	-
Cer(d16:1(4E)/18:1(9Z)(2OH))	pos	LMSP02010083			-	C34H65NO4	:H:C:O:N:	-	-	-	-	-	-	-	-	pos_2019	534.489	6.92363	M+H-H2O, M+H	-	64.1	-	-	-	-
Cer(d16:1(4E)/20:0(2OH))	pos	LMSP02010084			-	C36H71NO4	:H:C:O:N:	-	-	-	-	-	-	-	-	pos_8014	582.546	7.06503	M+H	-	93.2	-	-	-	-
Cer(d16:2(4E,6E)/20:1(11Z)(2OH))	pos	LMSP02010090			-	C36H67NO4	:H:C:O:N:	-	-	-	-	-	-	-	-	pos_8091	578.515	6.78837	M+H	-	65.8	-	-	-	-
Cer(d18:0/16:0(2OH))	pos	LMSP02020029			-	C34H69NO4	:H:C:O:N:	-	-	-	-	-	-	-	-	pos_1898	556.53	7.05197	M+H, M+Na	-	93	-	-	-	-
Cer(d18:1/18:1(11Z))	pos	HMDB0011774	Cer(d18:1/18:1(11Z))	563.528	-	C36H69NO3	:H:C:O:N:	-	-	-	-	-	-	-	-	pos_8018	564.536	7.03838	M+H	-	88.1	Organic compounds	Lipids and lipid-like molecules	Sphingolipids	Ceramides
Cer(t18:0/16:0(2OH))	pos	LMSP02030015			-	C34H69NO5	:H:C:O:N:	-	-	-	-	-	-	-	-	pos_7356	572.525	6.83553	M+H	-	80.3	-	-	-	-
Cer(t18:0/16:0)	pos	LMSP02030001;HMDB0010697	Cer(t18:0/16:0)	555.523	-	C34H69NO4	:H:C:O:N:	-	-	-	-	-	-	-	-	pos_7306	600.494	6.63933	M+2Na-H	66.4	-	Organic compounds	Lipids and lipid-like molecules	Sphingolipids	Ceramides
Cer(t20:0/16:0)	pos	LMSP02030009			-	C36H73NO4	:H:C:O:N:	-	-	-	-	-	-	-	-	pos_7997	584.561	7.1785	M+H	-	76	-	-	-	-
Cervonoyl ethanolamide	pos	HMDB0013627	Cervonoyl ethanolamide	372.266	-	C24H36O3	:H:C:O:	C13828	8,11,14-Eicosatrienoylethanolamide;N-(8Z,11Z,14Z-Eicosatrienoyl)-ethanolamine	-	-	-	-	-	-	pos_432	355.263	6.0888	M+H-H2O, M+H, M+H-2H2O	62.2	-	Organic compounds	Lipids and lipid-like molecules	Fatty Acyls	Fatty acid esters
Chamazulene	pos	LMPR0103410002;HMDB0036470	1,4-Dimethyl-7-ethylazulene	184.125	529-05-5	C14H16	:H:C:	C09633	Chamazulene	-	-	-	-	-	-	pos_8790	185.133	6.17037	M+H	-	69.6	Organic compounds	Lipids and lipid-like molecules	Prenol lipids	Sesquiterpenoids
Cheritamine	pos	HMDB0034872	Cheritamine	592.533	223696-37-5	C40H68N2O	:H:C:O:N:	-	-	-	-	-	-	-	-	pos_8098	637.502	6.7679	M+2Na-H	82.8	-	Organic compounds	Organoheterocyclic compounds	Indoles and derivatives	Indoles
Cholic acid glucuronide	pos	HMDB0002577;LMST05010044	Cholic acid glucuronide	584.32	76060-22-5	C30H48O11	:H:C:O:	-	-	-	-	-	-	-	-	pos_10042	607.313	5.21618	M+Na	52.1	-	Organic compounds	Lipids and lipid-like molecules	Steroids and steroid derivatives	Steroidal glycosides
Choline	pos	HMDB0000097	Choline	104.108	62-49-7	C5H13NO	:H:C:O:N:	C00114	Choline;Bilineurine	-	-	map01100;map00564;map02010;map04976;map00260;map04725;map05231	Metabolic pathways; Glycerophospholipid metabolism; ABC transporters; Bile secretion; Glycine, serine and threonine metabolism; Cholinergic synapse; Choline metabolism in cancer	Metabolism;Metabolism;Environmental Information Processing;Organismal Systems;Metabolism;Organismal Systems;Human Diseases	Global and overview maps;Lipid metabolism;Membrane transport;Digestive system;Amino acid metabolism;Nervous system;Cancer: overview	pos_14669	104.108	0.60115	M+H	-	79.6	Organic compounds	Organic nitrogen compounds	Organonitrogen compounds	Quaternary ammonium salts
Cibaric acid	pos	HMDB0038580;LMFA02000289	Cibaric acid	324.194	130523-93-2	C18H28O5	:H:C:O:	-	-	-	-	-	-	-	-	pos_6314	342.228	5.06965	M+NH4	53.6	-	Organic compounds	Lipids and lipid-like molecules	Fatty Acyls	Lineolic acids and derivatives
Cinnzeylanol	neg	HMDB0036010	Cinnzeylanol	384.215	62394-04-1	C20H32O7	:H:C:O:	-	-	-	-	-	-	-	-	neg_3766	429.211	1.7707	M+FA-H	93	-	Organic compounds	Lipids and lipid-like molecules	Prenol lipids	Diterpenoids
Cis-12-Octadecenoic Acid methyl ester	pos	-	-	-	-	C19H36O2	:H:C:O:	-	-	-	-	-	-	-	-	pos_8371	297.279	6.39532	M+H	-	56	-	-	-	-
Cis-4-Decenedioic acid	pos	HMDB0000603	cis-4-Decenedioic acid	200.105	72879-22-2	C10H16O4	:H:C:O:	-	-	-	-	-	-	-	-	pos_1158	218.139	2.80343	M+H, M+NH4	64.9	-	Organic compounds	Lipids and lipid-like molecules	Fatty Acyls	Fatty acids and conjugates
Cis-Piceid	pos	HMDB0031422	cis-Piceid	390.131	148766-36-3	C20H22O8	:H:C:O:	-	-	-	-	-	-	-	-	pos_11	408.166	5.28428	M+H-H2O, 2M+NH4, M+H, M+Na, M+NH4, M+H-2H2O	52.5	-	Organic compounds	Phenylpropanoids and polyketides	Stilbenes	Stilbene glycosides
Cis-Quinceoxepane	pos	HMDB0038108	cis-Quinceoxepane	180.151	133005-51-3	C12H20O	:H:C:O:	-	-	-	-	-	-	-	-	pos_2055	198.186	6.44262	M+H, M+NH4	50.6	-	Organic compounds	Organoheterocyclic compounds	Oxepanes	Not Available
Citreoviridinol A1	pos	HMDB0035369	Citreoviridinol A1	420.178	94161-12-3	C22H28O8	:H:C:O:	-	-	-	-	-	-	-	-	pos_12747	385.161	2.29207	M+H-2H2O	52.2	-	Organic compounds	Organoheterocyclic compounds	Dioxepanes	1,4-dioxepanes
Citronellyl beta-sophoroside	pos	HMDB0032839	Citronellyl beta-sophoroside	480.257	209681-41-4	C22H40O11	:H:C:O:	-	-	-	-	-	-	-	-	pos_11025	503.25	3.95313	M+Na	50.8	-	Organic compounds	Lipids and lipid-like molecules	Prenol lipids	Terpene glycosides
Citroside A	pos	HMDB0030370	Citroside A	386.194	120330-44-1	C19H30O8	:H:C:O:	-	-	-	-	-	-	-	-	pos_4375	351.176	1.99757	M+H-2H2O	63.6	-	Organic compounds	Lipids and lipid-like molecules	Prenol lipids	Terpene glycosides
Citrusin C	pos	HMDB0038708	Citrusin C	326.137	18604-50-7	C16H22O7	:H:C:O:	-	-	-	-	-	-	-	-	pos_9798	344.173	5.52968	M+NH4	65.6	-	Organic compounds	Organic oxygen compounds	Organooxygen compounds	Carbohydrates and carbohydrate conjugates
Clionasterol	pos	HMDB0000649;HMDB0000852;LMST01040122	Clionasterol;beta-Sitosterol	414.386166222;414.38616623	83-47-6	C29H50O	:H:C:O:	C01753	beta-Sitosterol;Sitosterol	-	-	map01110;map01060;map01062;map00100	Biosynthesis of secondary metabolites; Biosynthesis of plant secondary metabolites; Biosynthesis of terpenoids and steroids; Steroid biosynthesis	Metabolism;Metabolism;Metabolism;Metabolism	Global and overview maps;Chemical structure transformation maps;Chemical structure transformation maps;Lipid metabolism	pos_8337	459.359	6.41552	M+2Na-H	72.8	-	Organic compounds	Lipids and lipid-like molecules	Steroids and steroid derivatives	Stigmastanes and derivatives
Clitocine	pos	HMDB0033718	Clitocine	287.087	105798-74-1	C9H13N5O6	:H:C:O:N:	-	-	-	-	-	-	-	-	pos_13648	252.073	1.84007	M+H-2H2O	51.6	-	Organic compounds	Organic oxygen compounds	Organooxygen compounds	Carbohydrates and carbohydrate conjugates
Clobetasol	pos	HMDB0015148	Clobetasol	410.166	25122-46-7	C22H28ClFO4	:H:C:F:O:Cl:	-	-	-	-	-	-	-	-	pos_5166	411.17	3.0155	M+H	51.9	-	Organic compounds	Lipids and lipid-like molecules	Steroids and steroid derivatives	Pregnane steroids
Cloversaponin I	pos	HMDB0039892	Cloversaponin I	632.392	143519-22-6	C36H56O9	:H:C:O:	-	-	-	-	-	-	-	-	pos_584	615.39	5.42738	M+H-H2O, M+H, M+H-2H2O	-	59.4	Organic compounds	Lipids and lipid-like molecules	Prenol lipids	Terpene glycosides
CMPF	pos	HMDB0061112	3-Carboxy-4-methyl-5-propyl-2-furanpropionic acid	240.1	-	C12H16O5	:H:C:O:	-	-	-	-	-	-	-	-	pos_344	285.076	3.84658	M+Na, M+2Na-H, M+H	-	53.7	Organic compounds	Lipids and lipid-like molecules	Fatty Acyls	Fatty acids and conjugates
Coprocholic acid	pos	HMDB0000601	Coprocholic acid	450.335	547-98-8	C27H46O5	:H:C:O:	-	-	-	-	-	-	-	-	pos_7099	468.369	6.27292	M+NH4	54.4	-	Organic compounds	Lipids and lipid-like molecules	Steroids and steroid derivatives	Bile acids, alcohols and derivatives
Corchoionol C 9-glucoside	pos	HMDB0029772	Corchoionol C 9-glucoside	386.194	-	C19H30O8	:H:C:O:	-	-	-	-	-	-	-	-	pos_13848	351.176	1.62292	M+H-2H2O	78.1	-	Organic compounds	Lipids and lipid-like molecules	Fatty Acyls	Fatty acyl glycosides
Corchoionoside B	pos	HMDB0030975	Corchoionoside B	400.173	189344-54-5	C19H28O9	:H:C:O:	-	-	-	-	-	-	-	-	pos_5913	445.148	4.2605	M+2Na-H	59.5	-	Organic compounds	Lipids and lipid-like molecules	Fatty Acyls	Fatty acyl glycosides
Corchorifatty acid D	pos	HMDB0033243	Corchorifatty acid D	308.199	-	C18H28O4	:H:C:O:	-	-	-	-	-	-	-	-	pos_10995	309.206	3.99428	M+H	-	60.8	Organic compounds	Lipids and lipid-like molecules	Fatty Acyls	Lineolic acids and derivatives
Corchoroside A	pos	HMDB0033846	Corchoroside A	534.283	508-76-9	C29H42O9	:H:C:O:	-	-	-	-	-	-	-	-	pos_6290	567.318	5.00192	M+CH3OH+H	81.1	-	Organic compounds	Lipids and lipid-like molecules	Steroids and steroid derivatives	Steroid lactones
Corchorosol A	pos	HMDB0041137	Corchorosol A	536.299	23838-13-3	C29H44O9	:H:C:O:	-	-	-	-	-	-	-	-	pos_2212	581.286	6.16353	M+CH3OH+H, M+2Na-H	77	-	Organic compounds	Lipids and lipid-like molecules	Steroids and steroid derivatives	Steroid lactones
Corchorusoside A	pos	HMDB0032823	Corchorusoside A	698.351	210637-15-3	C35H54O14	:H:C:O:	-	-	-	-	-	-	-	-	pos_5308	681.346	3.19958	M+H-H2O	72.9	-	Organic compounds	Lipids and lipid-like molecules	Steroids and steroid derivatives	Steroid lactones
Corey PG-Lactone Diol	pos	-	-	-	-	C15H24O4	:H:C:O:	-	-	-	-	-	-	-	-	pos_11318	269.175	3.62988	M+H	-	73	-	-	-	-
Coriandrone E	pos	HMDB0029971	Coriandrone E	248.068	177795-34-5	C13H12O5	:H:C:O:	-	-	-	-	-	-	-	-	pos_4814	266.103	2.49663	M+NH4	64.2	-	Organic compounds	Organoheterocyclic compounds	Benzopyrans	2-benzopyrans
Corosin	pos	HMDB0035699	Corosin	518.324	53527-49-4	C30H46O7	:H:C:O:	-	-	-	-	-	-	-	-	pos_7900	557.283	8.29213	M+K	70.6	-	Organic compounds	Lipids and lipid-like molecules	Prenol lipids	Triterpenoids
Cortisol	pos	LMST02030001;HMDB0000063	Cortisol	362.209	50-23-7	C21H30O5	:H:C:O:	C00735	Cortisol;Hydrocortisone;11beta,17alpha,21-Trihydroxy-4-pregnene-3,20-dione;Kendall's compound F;Reichstein's substance M	Steroids;Hormones and transmitters	21-Carbon atoms;Steroid hormones	map01100;map05215;map07225;map05200;map04976;map04960;map04080;map04927;map04934;map00140	Metabolic pathways; Prostate cancer; Glucocorticoid and mineralocorticoid receptor agonists/antagonists; Pathways in cancer; Bile secretion; Aldosterone-regulated sodium reabsorption; Neuroactive ligand-receptor interaction; Cortisol synthesis and secretion; Cushing syndrome; Steroid hormone biosynthesis	Metabolism;Human Diseases;Drug Development;Human Diseases;Organismal Systems;Organismal Systems;Environmental Information Processing;Organismal Systems;Human Diseases;Metabolism	Global and overview maps;Cancer: specific types;Target-based classification: Nuclear receptors;Cancer: overview;Digestive system;Excretory system;Signaling molecules and interaction;Endocrine system;Endocrine and metabolic disease;Lipid metabolism	pos_9757	363.217	5.59105	M+H	-	62.3	Organic compounds	Lipids and lipid-like molecules	Steroids and steroid derivatives	Hydroxysteroids
Cotinine glucuronide	pos	HMDB0001013	Cotinine glucuronide	352.127	139427-57-9	C16H20N2O7	:H:C:O:N:	C00190	UDP-D-xylose;UDP-xylose;UDP-alpha-D-xylose	-	-	map01100;map00520;map00908	Metabolic pathways; Amino sugar and nucleotide sugar metabolism; Zeatin biosynthesis	Metabolism;Metabolism;Metabolism	Global and overview maps;Carbohydrate metabolism;Metabolism of terpenoids and polyketides	pos_13693	317.116	1.79227	M+H-2H2O	72.2	-	Organic compounds	Nucleosides, nucleotides, and analogues	Pyrimidine nucleotides	Pyrimidine ribonucleotides
Coumarin	pos	HMDB0001218	Coumarin	146.037	91-64-5	C9H6O2	:H:C:O:	C05851	Coumarin;Coumarine;Cumarin;2H-1-Benzopyran-2-one;1,2-Benzopyrone;2-Propenoic acid, 3-(2-hydroxyphenyl)-, delta-lactone;5,6-Benzo-2-pyrone;Benzo-alpha-pyrone;cis-o-Coumarinic acid lactone;Coumarinic anhydride;o-Hydroxycinnamic acid lactone;Rattex;Tonka bean camphor	-	-	map01110;map00940	Biosynthesis of secondary metabolites; Phenylpropanoid biosynthesis	Metabolism;Metabolism	Global and overview maps;Biosynthesis of other secondary metabolites	pos_1569	179.071	5.13437	M+H, M+CH3OH+H	-	53.6	Organic compounds	Phenylpropanoids and polyketides	Coumarins and derivatives	Not Available
Creatine	pos	HMDB0000064;MJDBOTE0000439	Creatine	131.069	57-00-1	C4H9N3O2	:H:C:O:N:	C00300	Creatine;alpha-Methylguanidino acetic acid;Methylglycocyamine	-	-	map01100;map00330;map00260	Metabolic pathways; Arginine and proline metabolism; Glycine, serine and threonine metabolism	Metabolism;Metabolism;Metabolism	Global and overview maps;Amino acid metabolism;Amino acid metabolism	pos_645	132.077	0.6745	M+H, M+2Na-H, 2M+H	-	82.9	Organic compounds	Organic acids and derivatives	Carboxylic acids and derivatives	Amino acids, peptides, and analogues
CRESOPYRINE	pos	-	-	-	-	C10H10O4	:H:C:O:	-	-	-	-	-	-	-	-	pos_9772	195.066	5.57735	M+H	-	56.4	-	-	-	-
Crispane	pos	HMDB0038694	Crispane	320.235	79803-28-4	C20H32O3	:H:C:O:	-	-	-	-	-	-	-	-	pos_2389	338.269	5.95272	M+NH4, M+K	86.9	-	Organic compounds	Lipids and lipid-like molecules	Prenol lipids	Monoterpenoids
Crispolide	pos	HMDB0036695	Crispolide	280.131	83217-86-1	C15H20O5	:H:C:O:	-	-	-	-	-	-	-	-	pos_6585	322.165	5.70018	M+ACN+H	55.7	-	Organic compounds	Lipids and lipid-like molecules	Prenol lipids	Terpene lactones
Cucurbic acid	pos	HMDB0029388	Cucurbic acid	212.141	58240-50-9	C12H20O3	:H:C:O:	C08482	Cucurbic acid	-	-	-	-	-	-	pos_10931	230.176	4.06257	M+NH4	74	-	Organic compounds	Lipids and lipid-like molecules	Fatty Acyls	Lineolic acids and derivatives
Curcumenol	pos	HMDB0033960;MJDBOTE0000956	Curcumenol	234.162	19431-84-6	C15H22O2	:H:C:O:	C16942	Curcumenol	-	-	-	-	-	-	pos_2290	235.17	6.0751	M+H-H2O, M+H	-	64.6	Organic compounds	Lipids and lipid-like molecules	Prenol lipids	Sesquiterpenoids
Cyanidin	pos	HMDB0002708;LMPK12010002	Cyanidin	287.056	13306-05-3	C15H10O6	:H:C:O:	C05905	Cyanidin;3,3',4',5,7-Pentahydroxyflavylium chloride;Chlorure de 3,3',4',5,7-pentahydroxyflavylium;3,3',4',5,7-Pentahydroxyflavyliumchlorid;2-(3,4-Dihydroxyphenyl)-3,5,7-trihydroxy-1-benzopyrylium chloride;3,3',4',5,7-Pentahydroxy-2-phenylbenzopyrylium chloride;Cyanidin chloride;Cyanidine;Cyanidol;Cyanidol chloride;IdB 1027	-	-	map01100;map00942;map00941;map01110;map01061	Metabolic pathways; Anthocyanin biosynthesis; Flavonoid biosynthesis; Biosynthesis of secondary metabolites; Biosynthesis of phenylpropanoids	Metabolism;Metabolism;Metabolism;Metabolism;Metabolism	Global and overview maps;Biosynthesis of other secondary metabolites;Biosynthesis of other secondary metabolites;Global and overview maps;Chemical structure transformation maps	pos_5663	287.055	3.78675	M+H	-	50.4	Organic compounds	Phenylpropanoids and polyketides	Flavonoids	Hydroxyflavonoids
Cyanidin 3-(3-glucosyl-6-malonylglucoside) 4'-glucoside	pos	HMDB0030098	Cyanidin 3-(3-glucosyl-6-malonylglucoside) 4'-glucoside	855.256	651768-27-3	C38H47O22+	:H:C:O:	-	-	-	-	-	-	-	-	pos_10433	894.212	4.6669	M+K	56.6	-	Organic compounds	Phenylpropanoids and polyketides	Flavonoids	Flavonoid glycosides
Cyclocalopin C1	pos	HMDB0039812	Cyclocalopin C1	296.126	-	C15H20O6	:H:C:O:	-	-	-	-	-	-	-	-	pos_9903	615.244	5.38622	2M+Na	84.1	-	Organic compounds	Organoheterocyclic compounds	Furopyrans	Not Available
Cyclohexaneundecanoic acid	pos	HMDB0030997	Cyclohexaneundecanoic acid	268.24	-	C17H32O2	:H:C:O:	C12100	omega-Cyclohexylundecanoic acid;Cyclohexaneundecanoic acid	-	-	-	-	-	-	pos_2149	291.232	6.24558	M+H-2H2O, M+Na	64.4	-	Organic compounds	Lipids and lipid-like molecules	Fatty Acyls	Fatty acids and conjugates
Cynaratriol	pos	HMDB0034983	Cynaratriol	282.147	70894-20-1	C15H22O5	:H:C:O:	-	-	-	-	-	-	-	-	pos_340	265.144	3.71837	M+H-H2O, M+NH4, M+H-2H2O	78.6	-	Organic compounds	Lipids and lipid-like molecules	Prenol lipids	Terpene lactones
Cynaroside A	pos	HMDB0040532	Cynaroside A	444.2	117804-06-5	C21H32O10	:H:C:O:	-	-	-	-	-	-	-	-	pos_12126	462.234	2.82387	M+NH4	78.1	-	Organic compounds	Lipids and lipid-like molecules	Prenol lipids	Terpene lactones
Cysteinyl-Glutamine	pos	HMDB0028773	Cysteinyl-Glutamine	249.078	-	C8H15N3O4S	:H:C:S:O:N:	-	-	-	-	-	-	-	-	pos_11515	294.048	3.41092	M+2Na-H	64.7	-	Organic compounds	Organic acids and derivatives	Carboxylic acids and derivatives	Amino acids, peptides, and analogues
Cysteinyl-Hydroxyproline	pos	HMDB0028776	Cysteinylhydroxyproline	234.067	-	C8H14N2O4S	:H:C:S:O:N:	-	-	-	-	-	-	-	-	pos_4196	235.075	1.86057	M+H	55.7	-	Organic compounds	Organic acids and derivatives	Carboxylic acids and derivatives	Amino acids, peptides, and analogues
Cytarabine	pos	HMDB0015122;MJDBOTE0001406	Cytarabine	243.086	147-94-4	C9H13N3O5	:H:C:O:N:	C02961	Cytarabine;Cytosine arabinoside;Cytosine-1-beta-D-arabinofuranoside;Ara-C	-	-	-	-	-	-	pos_629	244.093	1.06987	M+H, 2M+H, M+NH4	-	69.7	Organic compounds	Nucleosides, nucleotides, and analogues	Pyrimidine nucleosides	Not Available
Cytidine	pos	HMDB0000089	Cytidine	243.086	65-46-3	C9H13N3O5	:H:C:O:N:	C00475	Cytidine	Nucleic acids	Nucleosides	map00240;map01100;map02010	Pyrimidine metabolism; Metabolic pathways; ABC transporters	Metabolism;Metabolism;Environmental Information Processing	Nucleotide metabolism;Global and overview maps;Membrane transport	pos_3918	226.083	1.17867	M+H-H2O	52.3	-	Organic compounds	Nucleosides, nucleotides, and analogues	Pyrimidine nucleosides	Not Available
Cytosine	pos	HMDB0000630	Cytosine	111.043	71-30-7	C4H5N3O	:H:C:O:N:	C00380	Cytosine	Nucleic acids	Bases	map00240;map01100	Pyrimidine metabolism; Metabolic pathways	Metabolism;Metabolism	Nucleotide metabolism;Global and overview maps	pos_17	112.051	0.65425	M+H, M+Na, M+K, 2M+H, M+H-H2O	-	74.2	Organic compounds	Organoheterocyclic compounds	Diazines	Pyrimidines and pyrimidine derivatives
D[-Arg-2]KYOTORPHAN	pos	-	-	-	-	C15H23N5O4	:H:C:O:N:	-	-	-	-	-	-	-	-	pos_13765	338.182	1.71118	M+H	-	61	-	-	-	-
D-2-Aminobutyric acid	pos	HMDB0000650	D-alpha-Aminobutyric acid	103.063	2623-91-8	C4H9NO2	:H:C:O:N:	C02261	D-2-Aminobutyrate;D-2-Aminobutyric acid;D-2-Aminobutanoic acid;(R)-2-Aminobutanoic acid	-	-	-	-	-	-	pos_14564	104.071	0.63435	M+H	-	73.2	Organic compounds	Organic acids and derivatives	Carboxylic acids and derivatives	Amino acids, peptides, and analogues
Daidzein	pos	LMPK12050038;HMDB0003312;MJDBOTE0000779	Daidzein	254.058	486-66-8	C15H10O4	:H:C:O:	C10208	Daidzein	-	-	map00943;map01110;map01061	Isoflavonoid biosynthesis; Biosynthesis of secondary metabolites; Biosynthesis of phenylpropanoids	Metabolism;Metabolism;Metabolism	Biosynthesis of other secondary metabolites;Global and overview maps;Chemical structure transformation maps	pos_1642	255.065	5.73445	M+H, M+Na	-	98.3	Organic compounds	Phenylpropanoids and polyketides	Isoflavonoids	Isoflav-2-enes
Daidzin	pos	HMDB0130491;LMPK12050013;HMDB0033991;MJDBOTE0001127	3-(4-hydroxyphenyl)-7-{[3,4,5-trihydroxy-6-(hydroxymethyl)oxan-2-yl]oxy}-4H-chromen-4-one;Daidzin	416.110732224;416.110732224	552-66-9	C21H20O9	:H:C:O:	C10216	Daidzin;Daidzein 7-O-glucoside	-	-	map00943	Isoflavonoid biosynthesis	Metabolism	Biosynthesis of other secondary metabolites	pos_5668	417.118	3.7933	M+H	-	97.9	Organic compounds	Phenylpropanoids and polyketides	Isoflavonoids	Isoflavonoid O-glycosides
Dalfopristin	pos	HMDB0015566	Dalfopristin	690.33	112362-50-2	C34H50N4O9S	:H:C:S:O:N:	C08033	Dalfopristin	-	-	-	-	-	-	pos_10863	704.342	4.13078	2M+3H2O+2H	58.2	-	Organic compounds	Phenylpropanoids and polyketides	Macrolide lactams	Not Available
D-Dethiobiotin	pos	HMDB0003581	Dethiobiotin	214.132	-	C10H18N2O3	:H:C:O:N:	C01909	Dethiobiotin;Desthiobiotin	-	-	map01100;map00780	Metabolic pathways; Biotin metabolism	Metabolism;Metabolism	Global and overview maps;Metabolism of cofactors and vitamins	pos_2639	215.139	4.16507	M+H-H2O, M+H	-	69.4	Organic compounds	Lipids and lipid-like molecules	Fatty Acyls	Fatty acids and conjugates
Dehydroxymethylflazine	pos	HMDB0041200	Dehydroxymethylflazine	278.069	76135-36-9	C16H10N2O3	:H:C:O:N:	-	-	-	-	-	-	-	-	pos_7486	579.126	8.30568	2M+Na	75.7	-	Organic compounds	Alkaloids and derivatives	Harmala alkaloids	Not Available
Delphinidin 3-(acetylglucoside)	pos	HMDB0038004	Delphinidin 3-(acetylglucoside)	507.114	66594-00-1	C23H23O13+	:H:C:O:	-	-	-	-	-	-	-	-	pos_844	254.563	0.6276	M+2H, M+H	50.7	-	Organic compounds	Phenylpropanoids and polyketides	Flavonoids	Flavonoid glycosides
Deoxyadenosine monophosphate	pos	HMDB0000905	Deoxyadenosine monophosphate	331.068	653-63-4	C10H14N5O6P	:H:C:P:O:N:	C00360	dAMP;2'-Deoxyadenosine 5'-phosphate;2'-Deoxyadenosine 5'-monophosphate;Deoxyadenylic acid;Deoxyadenosine monophosphate	Nucleic acids	Nucleotides	map01100;map00230	Metabolic pathways; Purine metabolism	Metabolism;Metabolism	Global and overview maps;Nucleotide metabolism	pos_4004	332.076	1.48615	M+H	-	57.5	Organic compounds	Nucleosides, nucleotides, and analogues	Purine nucleotides	Purine deoxyribonucleotides
Deoxycholic acid 3-glucuronide	pos	LMST05010046;HMDB0002596	Deoxycholic acid 3-glucuronide	568.325	72504-58-6	C30H48O10	:H:C:O:	C03033	beta-D-Glucuronoside;O-beta-D-Glucuronoside;Glucuronide;beta-D-Glucuronide	-	-	map01100;map00040;map04976	Metabolic pathways; Pentose and glucuronate interconversions; Bile secretion	Metabolism;Metabolism;Organismal Systems	Global and overview maps;Carbohydrate metabolism;Digestive system	pos_6150	591.31	4.6871	M+Na	80	-	Organic compounds	Lipids and lipid-like molecules	Steroids and steroid derivatives	Steroidal glycosides
Deoxyfructosazine	pos	HMDB0038696	Deoxyfructosazine	304.127	-	C12H20N2O7	:H:C:O:N:	-	-	-	-	-	-	-	-	pos_14106	305.135	1.06987	M+H	-	61.8	Organic compounds	Organoheterocyclic compounds	Diazines	Pyrazines
Deoxyhypusine	pos	HMDB0011150	Deoxyhypusine	217.179	82543-85-9	C10H23N3O2	:H:C:O:N:	-	-	-	-	-	-	-	-	pos_8338	457.35	6.41552	2M+Na	69.5	-	Organic compounds	Organic acids and derivatives	Carboxylic acids and derivatives	Amino acids, peptides, and analogues
Deoxynivalenol	pos	HMDB0036156	Deoxynivalenol	296.126	51481-10-8	C15H20O6	:H:C:O:	C09747	Vomitoxin;Deoxynivalenol;DON	-	-	-	-	-	-	pos_10110	314.16	5.1208	M+NH4	63.8	-	Organic compounds	Lipids and lipid-like molecules	Prenol lipids	Sesquiterpenoids
D-erythro-Sphingosine C-17	pos	-	-	-	-	C17H35NO2	:H:C:O:N:	-	-	-	-	-	-	-	-	pos_8392	286.274	6.37475	M+H	-	52.3	-	-	-	-
Desacetyllaurenobiolide	pos	HMDB0036770	Desacetyllaurenobiolide	248.141	35001-24-2	C15H20O3	:H:C:O:	-	-	-	-	-	-	-	-	pos_9486	266.176	5.83687	M+NH4	64.7	-	Organic compounds	Lipids and lipid-like molecules	Prenol lipids	Terpene lactones
Desglucocoroloside	pos	HMDB0033709	Desglucocoroloside	504.309	57361-72-5	C29H44O7	:H:C:O:	-	-	-	-	-	-	-	-	pos_1646	546.355	5.73445	M+NH4, M+ACN+H	73.3	-	Organic compounds	Lipids and lipid-like molecules	Steroids and steroid derivatives	Steroid lactones
DG(12:0/18:0/0:0)	pos	HMDB0093087	DG(12:0/18:0/0:0)	540.475	-	C33H64O5	:H:C:O:	-	-	-	-	-	-	-	-	pos_8351	579.441	6.40882	M+K	60.9	-	Organic compounds	Lipids and lipid-like molecules	Glycerolipids	Diradylglycerols
DG(14:0/20:2(11Z,14Z)/0:0)	pos	HMDB0007022	DG(14:0/20:2(11Z,14Z)/0:0)	592.507	-	C37H68O5	:H:C:O:	-	-	-	-	-	-	-	-	pos_7324	615.495	6.67997	M+Na	95.4	-	Organic compounds	Lipids and lipid-like molecules	Glycerolipids	Diradylglycerols
DG(14:1(9Z)/18:3(9Z,12Z,15Z)/0:0)	pos	HMDB0007047	DG(14:1(9Z)/18:3(9Z,12Z,15Z)/0:0)	560.444	-	C35H60O5	:H:C:O:	-	-	-	-	-	-	-	-	pos_8157	593.476	6.62577	M+CH3OH+H	61.1	-	Organic compounds	Lipids and lipid-like molecules	Fatty Acyls	Lineolic acids and derivatives
DG(14:1(9Z)/18:4(6Z,9Z,12Z,15Z)/0:0)	pos	HMDB0007048	DG(14:1(9Z)/18:4(6Z,9Z,12Z,15Z)/0:0)	558.428	-	C35H58O5	:H:C:O:	-	-	-	-	-	-	-	-	pos_7374	576.461	6.92363	M+NH4	60.3	-	Organic compounds	Lipids and lipid-like molecules	Fatty Acyls	Lineolic acids and derivatives
DG(14:1(9Z)/20:5(5Z,8Z,11Z,14Z,17Z)/0:0)	pos	HMDB0007056	DG(14:1(9Z)/20:5(5Z,8Z,11Z,14Z,17Z)/0:0)	584.444	-	C37H60O5	:H:C:O:	-	-	-	-	-	-	-	-	pos_1830	617.475	6.41552	M+CH3OH+H, M+2Na-H	62.6	-	Organic compounds	Lipids and lipid-like molecules	Glycerolipids	Diradylglycerols
DG(15:0/18:3(9Z,12Z,15Z)/0:0)	pos	HMDB0007076	DG(15:0/18:3(9Z,12Z,15Z)/0:0)	576.475	-	C36H64O5	:H:C:O:	-	-	-	-	-	-	-	-	pos_1864	599.465	6.57828	M+H-H2O, M+Na	60.8	-	Organic compounds	Lipids and lipid-like molecules	Fatty Acyls	Lineolic acids and derivatives
DG(15:0/18:4(6Z,9Z,12Z,15Z)/0:0)	pos	HMDB0007077	DG(15:0/18:4(6Z,9Z,12Z,15Z)/0:0)	574.46	-	C36H62O5	:H:C:O:	-	-	-	-	-	-	-	-	pos_8195	597.449	6.54445	M+Na	74.4	-	Organic compounds	Lipids and lipid-like molecules	Fatty Acyls	Lineolic acids and derivatives
DG(15:0/20:4(5Z,8Z,11Z,14Z)/0:0)	pos	HMDB0007083	DG(15:0/20:4(5Z,8Z,11Z,14Z)/0:0)	602.491	-	C38H66O5	:H:C:O:	-	-	-	-	-	-	-	-	pos_8199	635.522	6.5377	M+CH3OH+H	84.8	-	Organic compounds	Lipids and lipid-like molecules	Glycerolipids	Diradylglycerols
DG(17:1(9Z)/22:5(7Z,10Z,13Z,16Z,19Z)/0:0)[iso2]	pos	LMGL02010184			-	C42H70O5	:H:C:O:	-	-	-	-	-	-	-	-	pos_1892	677.508	6.92363	M+H, M+Na	-	53.6	-	-	-	-
DG(18:1(11Z)/16:0/0:0)	pos	HMDB0007185	DG(18:1(11Z)/16:0/0:0)	594.522	-	C37H70O5	:H:C:O:	-	-	-	-	-	-	-	-	pos_7351	617.512	6.80838	M+Na	57.9	-	Organic compounds	Lipids and lipid-like molecules	Glycerolipids	Diradylglycerols
DG(18:3(6Z,9Z,12Z)/18:3(6Z,9Z,12Z)/0:0)	pos	HMDB0007278;LMGL02010328	DG(18:3(6Z,9Z,12Z)/18:3(6Z,9Z,12Z)/0:0)	612.475	-	C39H64O5	:H:C:O:	-	-	-	-	-	-	-	-	pos_7307	645.506	6.63933	M+CH3OH+H	54.8	-	Organic compounds	Lipids and lipid-like molecules	Fatty Acyls	Lineolic acids and derivatives
DG(18:4(6Z,9Z,12Z,15Z)/22:5(4Z,7Z,10Z,13Z,16Z)/0:0)	pos	HMDB0007351	DG(18:4(6Z,9Z,12Z,15Z)/22:5(4Z,7Z,10Z,13Z,16Z)/0:0)	662.491	-	C43H66O5	:H:C:O:	-	-	-	-	-	-	-	-	pos_8175	695.522	6.58498	M+CH3OH+H	84.7	-	Organic compounds	Lipids and lipid-like molecules	Glycerolipids	Diradylglycerols
DG(18:4(6Z,9Z,12Z,15Z)/22:6(4Z,7Z,10Z,13Z,16Z,19Z)/0:0)	pos	HMDB0007353	DG(18:4(6Z,9Z,12Z,15Z)/22:6(4Z,7Z,10Z,13Z,16Z,19Z)/0:0)	660.475	-	C43H64O5	:H:C:O:	-	-	-	-	-	-	-	-	pos_7322	693.507	6.66637	M+CH3OH+H	83.8	-	Organic compounds	Lipids and lipid-like molecules	Glycerolipids	Diradylglycerols
DG(22:6(4Z,7Z,10Z,13Z,16Z,19Z)/18:2(9Z,12Z)/0:0)	pos	HMDB0007770	DG(22:6(4Z,7Z,10Z,13Z,16Z,19Z)/18:2(9Z,12Z)/0:0)	664.507	-	C43H68O5	:H:C:O:	-	-	-	-	-	-	-	-	pos_7317	697.538	6.6596	M+CH3OH+H	72.2	-	Organic compounds	Lipids and lipid-like molecules	Glycerolipids	Diradylglycerols
DG(8:0/10:0/0:0)	pos	HMDB0092901	DG(8:0/10:0/0:0)	372.288	-	C21H40O5	:H:C:O:	-	-	-	-	-	-	-	-	pos_2064	417.254	6.40882	M+H-H2O, M+2Na-H	71	-	Organic compounds	Lipids and lipid-like molecules	Glycerolipids	Diradylglycerols
D-Galactopyranosyl-(1->3)-D-galactopyranosyl-(1->3)-L-arabinose	pos	HMDB0038862	D-Galactopyranosyl-(1|right|3)-D-galactopyranosyl-(1|right|3)-L-arabinose	474.158	79043-15-5	C17H30O15	:H:C:O:	-	-	-	-	-	-	-	-	pos_14433	497.148	0.694317	M+Na	86.3	-	Organic compounds	Organic oxygen compounds	Organooxygen compounds	Carbohydrates and carbohydrate conjugates
D-Glucosaminide	pos	HMDB0004270	D-Glucosaminide	501.217	78341-33-0	C18H35N3O13	:H:C:O:N:	C06023	D-Glucosaminide;Chitosan oligosaccharide	-	-	map01100;map00520	Metabolic pathways; Amino sugar and nucleotide sugar metabolism	Metabolism;Metabolism	Global and overview maps;Carbohydrate metabolism	pos_10097	466.207	5.13437	M+H-2H2O	80.1	-	Organic compounds	Organic oxygen compounds	Organooxygen compounds	Carbohydrates and carbohydrate conjugates
Dide-O-methylsimmondsin	pos	HMDB0041207	Dide-O-methylsimmondsin	347.122	135074-86-1	C14H21NO9	:H:C:O:N:	-	-	-	-	-	-	-	-	pos_13174	348.131	2.06657	M+H	52.7	-	Organic compounds	Organic oxygen compounds	Organooxygen compounds	Carbohydrates and carbohydrate conjugates
Didymin	pos	LMPK12140337;HMDB0029482	Didymin	594.195	14259-47-3	C28H34O14	:H:C:O:	-	-	-	-	-	-	-	-	pos_2624	612.229	4.28093	M+NH4, M+Na	63.8	-	Organic compounds	Phenylpropanoids and polyketides	Flavonoids	Flavonoid glycosides
Diferuloylputrescine	pos	HMDB0033468	Diferuloylputrescine	440.195	42369-86-8	C24H28N2O6	:H:C:O:N:	-	-	-	-	-	-	-	-	pos_10388	441.202	4.71968	M+H	-	50.9	Organic compounds	Phenylpropanoids and polyketides	Cinnamic acids and derivatives	Hydroxycinnamic acids and derivatives
Dihomo-gamma-Linolenoyl ethanolamide	pos	-	-	-	-	C22H39NO2	:H:C:O:N:	-	-	-	-	-	-	-	-	pos_559	367.332	6.00717	M+NH4, M+ACN+H, M+H	73.7	-	-	-	-	-
DIHYDRO TANSHINONE	pos	-	-	-	-	C18H14O3	:H:C:O:	-	-	-	-	-	-	-	-	pos_11139	279.102	3.83302	M+H	-	57.2	-	-	-	-
Dihydroamorphigenin	pos	LMPK12060013			-	C23H24O7	:H:C:O:	-	-	-	-	-	-	-	-	pos_2762	454.182	2.86483	M+H, M+ACN+H	-	56.3	-	-	-	-
DIHYDRO-beta-TUBAIC ACID	pos	-	-	-	-	C13H16O4	:H:C:O:	-	-	-	-	-	-	-	-	pos_11300	237.112	3.64345	M+H	-	51.3	-	-	-	-
Dihydrocaffeic acid 3-sulfate	pos	HMDB0041721	Dihydrocaffeic acid 3-sulfate	262.015	-	C9H10O7S	:H:C:S:O:	-	-	-	-	-	-	-	-	pos_12000	304.049	2.94023	M+ACN+H	57.5	-	Organic compounds	Organic acids and derivatives	Organic sulfuric acids and derivatives	Arylsulfates
Dihydroceramide C2	pos	-	-	-	-	C20H41NO3	:H:C:O:N:	-	-	-	-	-	-	-	-	pos_8330	344.316	6.42237	M+H	-	87.8	-	-	-	-
Dihydrocortisol	pos	LMST02030204;HMDB0003259	Dihydrocortisol	364.225	1482-50-4	C21H32O5	:H:C:O:	C05471	11beta,17alpha,21-Trihydroxy-5beta-pregnane-3,20-dione;5beta-Pregnane-11beta,17alpha,21-triol-3,20-dione	-	-	map00140	Steroid hormone biosynthesis	Metabolism	Lipid metabolism	pos_9706	382.259	5.64553	M+NH4	64.6	-	Organic compounds	Lipids and lipid-like molecules	Steroids and steroid derivatives	Hydroxysteroids
Dihydrocoumarin	pos	HMDB0036626	3,4-Dihydro-2H-1-benzopyran-2-one	148.052	119-84-6	C9H8O2	:H:C:O:	C02274	Dihydrocoumarin;3,4-Dihydrocoumarin	-	-	map00624;map01120	Polycyclic aromatic hydrocarbon degradation; Microbial metabolism in diverse environments	Metabolism;Metabolism	Xenobiotics biodegradation and metabolism;Global and overview maps	pos_60	166.087	2.11493	M+NH4, M+ACN+H, M+H, M+H-H2O	-	51.4	Organic compounds	Phenylpropanoids and polyketides	3,4-dihydrocoumarins	Not Available
Dihydrodaidzein	pos	HMDB0005760;LMPK12050447	Dihydrodaidzein	256.074	17238-05-0	C15H12O4	:H:C:O:	-	-	-	-	-	-	-	-	pos_6543	257.081	5.60458	M+H	-	52.4	Organic compounds	Phenylpropanoids and polyketides	Isoflavonoids	Isoflavans
Dihydrofolic acid	pos	HMDB0001056	Dihydrofolic acid	443.155	4033-27-6	C19H21N7O6	:H:C:O:N:	C00415	Dihydrofolate;Dihydrofolic acid;7,8-Dihydrofolate;7,8-Dihydrofolic acid;7,8-Dihydropteroylglutamate	-	-	map01100;map01523;map01061;map00670;map00790	Metabolic pathways; Antifolate resistance; Biosynthesis of phenylpropanoids; One carbon pool by folate; Folate biosynthesis	Metabolism;Human Diseases;Metabolism;Metabolism;Metabolism	Global and overview maps;Drug resistance: antineoplastic;Chemical structure transformation maps;Metabolism of cofactors and vitamins;Metabolism of cofactors and vitamins	pos_12765	461.188	2.27835	M+NH4	59.8	-	Organic compounds	Organic acids and derivatives	Carboxylic acids and derivatives	Amino acids, peptides, and analogues
Dihydromaleimide beta-D-glucoside	pos	HMDB0030277	Dihydromaleimide beta-D-glucoside	261.085	26696-59-3	C10H15NO7	:H:C:O:N:	-	-	-	-	-	-	-	-	pos_3117	303.119	1.90168	M+H, M+ACN+H	65.1	-	Organic compounds	Organic oxygen compounds	Organooxygen compounds	Carbohydrates and carbohydrate conjugates
Dihydrozeatin-9-N-glucoside-O-glucoside	pos	HMDB0012212	Dihydrozeatin-9-N-glucoside-O-glucoside	545.233	619326-04-4	C22H35N5O11	:H:C:O:N:	-	-	-	-	-	-	-	-	pos_6120	510.224	4.62312	M+H-2H2O	56.2	-	Organic compounds	Lipids and lipid-like molecules	Fatty Acyls	Fatty acyl glycosides
Dinor-PGE2	pos	LMFA03010210			-	C18H28O5	:H:C:O:	-	-	-	-	-	-	-	-	pos_10002	325.201	5.26387	M+H	-	57.6	-	-	-	-
Dinor-PGF2alpha	pos	LMFA03010212			-	C18H30O5	:H:C:O:	-	-	-	-	-	-	-	-	pos_9551	327.217	5.79575	M+H	-	50.5	-	-	-	-
Dioscoretine	pos	HMDB0038588	Dioscoretine	241.168	128637-87-6	C13H23NO3	:H:C:O:N:	-	-	-	-	-	-	-	-	pos_11274	274.202	3.67085	M+CH3OH+H	56.1	-	Organic compounds	Lipids and lipid-like molecules	Fatty Acyls	Fatty acids and conjugates
Diosmetin	pos	HMDB0029676;LMPK12110824	Diosmetin	300.063	520-34-3	C16H12O6	:H:C:O:	C10038	Diosmetin;Luteolin 4'-methyl ether	-	-	-	-	-	-	pos_9289	301.071	5.94592	M+H	-	85.1	Organic compounds	Phenylpropanoids and polyketides	Flavonoids	O-methylated flavonoids
Diosmetin 7-O-beta-D-glucopyranoside	pos	HMDB0037451	Diosmetin 7-O-beta-D-glucopyranoside	462.116	20126-59-4	C22H22O11	:H:C:O:	-	-	-	-	-	-	-	-	pos_6090	427.103	4.57437	M+H-2H2O	67.4	-	Organic compounds	Phenylpropanoids and polyketides	Flavonoids	Flavonoid glycosides
Diosmin	pos	HMDB0029548;MJDBOTE0001469	Diosmin	608.174	520-27-4	C28H32O15	:H:C:O:	C10039	Diosmin;Diosmetin 7-O-rutinoside	-	-	-	-	-	-	pos_10397	609.182	4.7074	M+H	-	99.3	Organic compounds	Phenylpropanoids and polyketides	Flavonoids	Flavonoid glycosides
Diphthamide	pos	HMDB0060473	Diphthamide	298.188	-	C13H24N5O3+	:H:C:O:N:	C02872	Peptide diphthamide;Diphthamide;EF-2 diphthamide;Elongation factor 2 diphthamide	-	-	-	-	-	-	pos_5229	343.161	3.09718	M+2Na-H	54	-	Organic compounds	Organic acids and derivatives	Carboxylic acids and derivatives	Amino acids, peptides, and analogues
Diplosporin	pos	HMDB0030680	Diplosporin	224.105	69199-05-9	C12H16O4	:H:C:O:	-	-	-	-	-	-	-	-	pos_5638	225.113	3.75248	M+H	-	56.6	Organic compounds	Organoheterocyclic compounds	Pyrans	Pyranones and derivatives
Discadenine	pos	-	-	-	-	C14H20N6O2	:H:C:O:N:	C01804	Discadenine;3-(3-Amino-3-carboxypropyl)-N6-(Delta2-isopentenyl)-adenine	-	-	map01110;map00908	Biosynthesis of secondary metabolites; Zeatin biosynthesis	Metabolism;Metabolism	Global and overview maps;Metabolism of terpenoids and polyketides	pos_12210	305.171	2.76257	M+H	-	56.3	-	-	-	-
Dityrosine	pos	HMDB0029117;HMDB0006045	Tyrosyl-Tyrosine;Dityrosine	344.13722176;360.132136382	980-21-2	C18H20N2O6	:H:C:O:N:	-	-	-	-	-	-	-	-	pos_3038	361.139	1.79895	M+2H, M+H	-	62.3	Organic compounds	Organic acids and derivatives	Carboxylic acids and derivatives	Amino acids, peptides, and analogues
DL-2-Aminooctanoic acid	pos	HMDB0000991	DL-2-Aminooctanoic acid	159.126	644-90-6	C8H17NO2	:H:C:O:N:	-	-	-	-	-	-	-	-	pos_4333	160.133	1.97008	M+H	-	69.7	Organic compounds	Organic acids and derivatives	Carboxylic acids and derivatives	Amino acids, peptides, and analogues
DL-Citrulline	pos	HMDB0000904;MJDBOTE0000481	Citrulline	175.096	-	C6H13N3O3	:H:C:O:N:	C00327	L-Citrulline;2-Amino-5-ureidovaleric acid;Citrulline	Peptides	Amino acids	map01100;map00220;map00997;map01110;map01230	Metabolic pathways; Arginine biosynthesis; Biosynthesis of various secondary metabolites - part 3; Biosynthesis of secondary metabolites; Biosynthesis of amino acids	Metabolism;Metabolism;Metabolism;Metabolism;Metabolism	Global and overview maps;Amino acid metabolism;Biosynthesis of other secondary metabolites;Global and overview maps;Global and overview maps	pos_50	176.103	0.63435	M+K, M+2Na-H, M+H, M+Na	-	91.4	Organic compounds	Organic acids and derivatives	Carboxylic acids and derivatives	Amino acids, peptides, and analogues
Docetaxel	pos	HMDB0015378	Docetaxel	807.347	114977-28-5	C43H53NO14	:H:C:O:N:	C11231	Docetaxel anhydrous;Docetaxel	-	-	map04976	Bile secretion	Organismal Systems	Digestive system	pos_3267	808.357	2.05295	M+2H, M+H	57.3	-	Organic compounds	Lipids and lipid-like molecules	Prenol lipids	Diterpenoids
Domoic acid	pos	HMDB0033939	Domoic acid	311.137	14277-97-5	C15H21NO6	:H:C:O:N:	C13732	Domoic acid	-	-	-	-	-	-	pos_10358	312.144	4.76685	M+H	-	54.4	Organic compounds	Organic acids and derivatives	Carboxylic acids and derivatives	Amino acids, peptides, and analogues
DOPA sulfate	pos	HMDB0002028	DOPA sulfate	277.026	96253-55-3	C9H11NO7S	:H:C:S:O:N:	-	-	-	-	-	-	-	-	pos_14204	278.033	1.02915	M+H	-	67.5	Organic compounds	Organic acids and derivatives	Carboxylic acids and derivatives	Amino acids, peptides, and analogues
D-Ornithine	pos	HMDB0003374	D-Ornithine	132.09	348-66-3	C5H12N2O2	:H:C:O:N:	C00515	D-Ornithine	-	-	map01100;map00472;map00997;map01110	Metabolic pathways; D-Arginine and D-ornithine metabolism; Biosynthesis of various secondary metabolites - part 3; Biosynthesis of secondary metabolites	Metabolism;Metabolism;Metabolism;Metabolism	Global and overview maps;Metabolism of other amino acids;Biosynthesis of other secondary metabolites;Global and overview maps	pos_14906	133.097	0.541967	M+H	-	63.8	Organic compounds	Organic acids and derivatives	Carboxylic acids and derivatives	Amino acids, peptides, and analogues
D-Pantethine	pos	HMDB0003828	D-Pantethine	554.244	16816-67-4	C22H42N4O8S2	:H:C:S:O:N:	C12661	Pantethine	-	-	-	-	-	-	pos_1395	555.252	3.94198	M+H, M+Na	-	86.1	Organic compounds	Organic acids and derivatives	Carboxylic acids and derivatives	Amino acids, peptides, and analogues
D-Pipecolic acid	pos	HMDB0005960	D-Pipecolic acid	129.079	1723-00-8	C6H11NO2	:H:C:O:N:	-	-	-	-	-	-	-	-	pos_920	130.087	0.70785	M+H-H2O, M+H	-	69.5	Organic compounds	Organic acids and derivatives	Carboxylic acids and derivatives	Amino acids, peptides, and analogues
D-Urobilin	pos	-	-	-	-	C33H40N4O6	:H:C:O:N:	C05795	D-Urobilin	-	-	map01100;map01110;map00860	Metabolic pathways; Biosynthesis of secondary metabolites; Porphyrin and chlorophyll metabolism	Metabolism;Metabolism;Metabolism	Global and overview maps;Global and overview maps;Metabolism of cofactors and vitamins	pos_7009	611.287	6.18395	M+Na	80.8	-	-	-	-	-
D-Urobilinogen	pos	HMDB0004158	Urobilinogen	590.31	-	C33H42N4O6	:H:C:O:N:	C05791	D-Urobilinogen	-	-	map01100;map01110;map00860	Metabolic pathways; Biosynthesis of secondary metabolites; Porphyrin and chlorophyll metabolism	Metabolism;Metabolism;Metabolism	Global and overview maps;Global and overview maps;Metabolism of cofactors and vitamins	pos_6417	623.345	5.32512	M+CH3OH+H	74.7	-	Organic compounds	Organoheterocyclic compounds	Tetrapyrroles and derivatives	Bilirubins
Echinone	pos	-	-	-	-	C19H20O6	:H:C:O:	C10338	Echinone;6-((1S)-1-(Acetyloxy)-4-methyl-3-pentenyl)-8-hydroxy-5-methoxy-1,4-naphthalenedione	-	-	-	-	-	-	pos_5948	345.134	4.32062	M+H	-	57.3	-	-	-	-
Edulisin VI	pos	HMDB0041265	Edulisin VI	406.126	161842-80-4	C20H22O9	:H:C:O:	-	-	-	-	-	-	-	-	pos_4866	470.142	2.55835	M+ACN+Na	74.9	-	Organic compounds	Phenylpropanoids and polyketides	Coumarins and derivatives	Furanocoumarins
Enantio-PAF C-16	pos	-	-	-	-	C26H54NO7P	:H:C:P:O:N:	-	-	-	-	-	-	-	-	pos_2234	524.372	6.10238	M+H-H2O, M+H	-	50.3	-	-	-	-
Epi-4'-hydroxyjasmonic acid	pos	LMFA02020008			-	C12H18O4	:H:C:O:	-	-	-	-	-	-	-	-	pos_97	227.128	3.89428	M+H, M+Na, M+H-2H2O, M+NH4	-	71.1	-	-	-	-
Epinephrine glucuronide	pos	HMDB0010336	Epinephrine glucuronide	359.122	54964-61-3	C15H21NO9	:H:C:O:N:	-	-	-	-	-	-	-	-	pos_6378	324.11	5.23677	M+H-2H2O	73	-	Organic compounds	Organic oxygen compounds	Organooxygen compounds	Carbohydrates and carbohydrate conjugates
Epothilone A	pos	LMPK04000040			-	C26H39NO6S	:H:C:S:O:N:	C12153	Epothilone A	-	-	map01052	Type I polyketide structures	Metabolism	Metabolism of terpenoids and polyketides	pos_9502	494.258	5.82315	M+H	-	75.6	-	-	-	-
Epsilon-(gamma-Glutamyl)-lysine	pos	HMDB0003869	epsilon-(gamma-Glutamyl)lysine	275.148	-	C11H21N3O5	:H:C:O:N:	-	-	-	-	-	-	-	-	pos_4174	258.145	1.83322	M+H-H2O	50.8	-	Organic compounds	Organic acids and derivatives	Carboxylic acids and derivatives	Amino acids, peptides, and analogues
Eremopetasidione	pos	HMDB0040778	Eremopetasidione	236.141	163135-94-2	C14H20O3	:H:C:O:	-	-	-	-	-	-	-	-	pos_6236	237.149	4.88857	M+H	-	50.2	Organic compounds	Lipids and lipid-like molecules	Prenol lipids	Sesquiterpenoids
Eremopetasin sulfoxide	pos	HMDB0032003	Eremopetasin sulfoxide	350.155	-	C19H26O4S	:H:C:S:O:	-	-	-	-	-	-	-	-	pos_8532	392.189	6.28662	M+ACN+H	51	-	Organic compounds	Lipids and lipid-like molecules	Prenol lipids	Sesquiterpenoids
Eremopetasitenin C1	pos	HMDB0032770	Eremopetasitenin C1	378.204	-	C21H30O6	:H:C:O:	-	-	-	-	-	-	-	-	pos_5759	396.239	3.94198	M+NH4	53.3	-	Organic compounds	Lipids and lipid-like molecules	Prenol lipids	Terpene lactones
Erinapyrone C	neg	HMDB0041026	Erinapyrone C	186.053	157207-53-9	C8H10O5	:H:C:O:	-	-	-	-	-	-	-	-	neg_16867	557.146	3.15592	3M-H	53.1	-	Organic compounds	Organoheterocyclic compounds	Pyrans	Pyranones and derivatives
Estriol	pos	HMDB0000153;HMDB0000347	Estriol;16b-Hydroxyestradiol	288.172544634;288.172544634	50-27-1	C18H24O3	:H:C:O:	C05141	Estriol;1,3,5(10)-Estratriene-3,16-alpha,17beta-triol	Steroids;Hormones and transmitters	18-Carbon atoms;Steroid hormones	map01100;map07226;map00140	Metabolic pathways; Progesterone, androgen and estrogen receptor agonists/antagonists; Steroid hormone biosynthesis	Metabolism;Drug Development;Metabolism	Global and overview maps;Target-based classification: Nuclear receptors;Lipid metabolism	pos_9742	333.145	5.61142	M+2Na-H	64	-	Organic compounds	Lipids and lipid-like molecules	Steroids and steroid derivatives	Estrane steroids
ETHOXYQUIN	pos	HMDB0039531	Ethoxyquin	217.147	91-53-2	C14H19NO	:H:C:O:N:	C07475	Lobeline;(-)-Lobeline	-	-	map01110;map00960;map01064	Biosynthesis of secondary metabolites; Tropane, piperidine and pyridine alkaloid biosynthesis; Biosynthesis of alkaloids derived from ornithine, lysine and nicotinic acid	Metabolism;Metabolism;Metabolism	Global and overview maps;Biosynthesis of other secondary metabolites;Chemical structure transformation maps	pos_7133	218.154	6.32047	M+H	-	60.1	Organic compounds	Organoheterocyclic compounds	Quinolines and derivatives	Quinolones and derivatives
Ethyl 2-aminobenzoate	pos	HMDB0033589	Ethyl 2-aminobenzoate	165.079	87-25-2	C9H11NO2	:H:C:O:N:	-	-	-	-	-	-	-	-	pos_13898	207.113	1.50665	M+ACN+H	71.8	-	Organic compounds	Benzenoids	Benzene and substituted derivatives	Benzoic acids and derivatives
Ethyl beta-D-glucopyranoside	pos	HMDB0029968	Ethyl beta-D-glucopyranoside	208.095	3198-49-0	C8H16O6	:H:C:O:	-	-	-	-	-	-	-	-	pos_3879	250.129	1.11053	M+ACN+H	58.3	-	Organic compounds	Organic oxygen compounds	Organooxygen compounds	Carbohydrates and carbohydrate conjugates
Ethyl cellulose	pos	HMDB0033370	Ethyl cellulose	454.241	9004-57-3	C20H38O11	:H:C:O:	-	-	-	-	-	-	-	-	pos_8160	496.278	6.61917	M+ACN+H	69.8	-	Organic compounds	Organic oxygen compounds	Organooxygen compounds	Carbohydrates and carbohydrate conjugates
Ethyl glucuronide	pos	HMDB0010325;HMDB0131286	Ethyl glucuronide;6-ethoxy-3,4,5-trihydroxyoxane-2-carboxylic acid	222.073952802;222.073952791	17685-04-0	C8H14O7	:H:C:O:	-	-	-	-	-	-	-	-	pos_3686	462.182	0.66775	2M+NH4	54.6	-	Organic compounds	Organic oxygen compounds	Organooxygen compounds	Carbohydrates and carbohydrate conjugates
ETHYL SYRINGATE	pos	-	-	-	-	C11H14O5	:H:C:O:	-	-	-	-	-	-	-	-	pos_11937	227.092	3.00178	M+H	-	61.6	-	-	-	-
Eugenitol	pos	HMDB0029466	Eugenitol	206.058	491-48-5	C11H10O4	:H:C:O:	-	-	-	-	-	-	-	-	pos_14946	171.044	0.521933	M+H-2H2O	53.6	-	Organic compounds	Organoheterocyclic compounds	Benzopyrans	1-benzopyrans
Eugenyl formate	pos	HMDB0037877	Eugenyl formate	192.079	10031-96-6	C11H12O3	:H:C:O:	-	-	-	-	-	-	-	-	pos_11507	193.086	3.42463	M+H	-	53.4	Organic compounds	Benzenoids	Phenol ethers	Anisoles
FAHFA(16:0/9-O-16:0)	pos	LMFA07090036;HMDB0112110	FAHFA(16:0/9-O-16:0)	510.465	1636134-70-7	C32H62O4	:H:C:O:	-	-	-	-	-	-	-	-	pos_8062	528.499	6.8827	M+NH4	54.9	-	Organic compounds	Lipids and lipid-like molecules	Fatty Acyls	Fatty acids and conjugates
Falcarindiol 3-acetate	pos	HMDB0034167	Falcarindiol 3-acetate	302.188	111264-34-7	C19H26O3	:H:C:O:	-	-	-	-	-	-	-	-	pos_10053	325.176	5.2028	M+Na	73.1	-	Organic compounds	Lipids and lipid-like molecules	Fatty Acyls	Fatty alcohol esters
Farnesoic acid	pos	-	-	-	-	C15H24O2	:H:C:O:	C16502	Farnesoic acid;trans,trans-Farnesoic acid;(2E,6E)-Farnesoate	-	-	map00981	Insect hormone biosynthesis	Metabolism	Metabolism of terpenoids and polyketides	pos_9652	237.185	5.70705	M+H	-	57.3	-	-	-	-
Farnesyl acetone	pos	-	-	-	-	C18H30O	:H:C:O:	-	-	-	-	-	-	-	-	pos_452	280.264	6.37475	M+H, M+NH4, M+H-H2O	-	67	-	-	-	-
Felbamate monocarboxylate	pos	-	-	-	-	C10H11NO4	:H:C:O:N:	-	-	-	-	-	-	-	-	pos_1110	210.076	2.58567	M+H, M+NH4	-	61	-	-	-	-
Ferulaldehyde	pos	HMDB0141782;MJDBOTE0001257	Coniferaldehyde	178.063	-	C10H10O3	:H:C:O:	C02666	Coniferyl aldehyde;Coniferaldehyde;4-Hydroxy-3-methoxycinnamaldehyde;Ferulaldehyde	-	-	map01100;map00940;map01110;map01061	Metabolic pathways; Phenylpropanoid biosynthesis; Biosynthesis of secondary metabolites; Biosynthesis of phenylpropanoids	Metabolism;Metabolism;Metabolism;Metabolism	Global and overview maps;Biosynthesis of other secondary metabolites;Global and overview maps;Chemical structure transformation maps	pos_5908	179.071	4.25363	M+H	-	50.7	Organic compounds	Benzenoids	Phenols	Methoxyphenols
Ferulic Acid	pos	HMDB0000954;HMDB0125096;MJDBOTE0000796	Ferulic acid;3-(4-hydroxy-3-methoxyphenyl)prop-2-enoic acid	194.057908808;194.057908802	537-98-4	C10H10O4	:H:C:O:	C01494	Ferulate;Ferulic acid;4-Hydroxy-3-methoxycinnamic acid;3-Methoxy-4-hydroxy-trans-cinnamate;4-Hydroxy-3-methoxycinnamate	-	-	map01100;map00940;map01110;map01061	Metabolic pathways; Phenylpropanoid biosynthesis; Biosynthesis of secondary metabolites; Biosynthesis of phenylpropanoids	Metabolism;Metabolism;Metabolism;Metabolism	Global and overview maps;Biosynthesis of other secondary metabolites;Global and overview maps;Chemical structure transformation maps	pos_2637	177.055	4.18548	M+H-H2O, M+H	-	95.4	Organic compounds	Phenylpropanoids and polyketides	Cinnamic acids and derivatives	Hydroxycinnamic acids and derivatives
Feruloylcholine	neg	HMDB0032800	Feruloylcholine	280.155	85927-25-9	C15H22NO4+	:H:C:O:N:	-	-	-	-	-	-	-	-	neg_6194	301.13	3.3232	M+Na-2H	50.6	-	Organic compounds	Phenylpropanoids and polyketides	Cinnamic acids and derivatives	Hydroxycinnamic acids and derivatives
FLAVANONE	pos	-	-	-	-	C15H12O2	:H:C:O:	C00766	Flavanone;2,3-Dihydroflavone	-	-	map01060	Biosynthesis of plant secondary metabolites	Metabolism	Chemical structure transformation maps	pos_9954	225.091	5.33182	M+H	-	70.2	-	-	-	-
Flavin adenine dinucleotide (FAD)	pos	-	-	-	-	C27H33N9O15P2	:H:C:P:O:N:	-	-	-	-	-	-	-	-	pos_4947	786.164	2.66778	M+H	-	94.2	-	-	-	-
Flavine mononucleotide (FMN)	pos	-	-	-	-	C17H21N4O9P	:H:C:P:O:N:	-	-	-	-	-	-	-	-	pos_11903	457.112	3.02922	M+H	-	61.4	-	-	-	-
Floionolic acid	pos	LMFA02000147;HMDB0034295	Floionolic acid	332.256	17705-68-9	C18H36O5	:H:C:O:	C19621	9,10,18-Trihydroxystearate	-	-	map00073	Cutin, suberine and wax biosynthesis	Metabolism	Lipid metabolism	pos_9456	355.249	5.85727	M+Na	64.4	-	Organic compounds	Lipids and lipid-like molecules	Fatty Acyls	Fatty acids and conjugates
Fluvoxamino acid	pos	HMDB0060950	fluvoxamino acid	318.119	88699-91-6	C14H17F3N2O3	:H:C:N:O:F:	-	-	-	-	-	-	-	-	pos_381	301.119	4.82157	M+H-H2O, M+H, M+H-2H2O	53.4	-	Organic compounds	Benzenoids	Benzene and substituted derivatives	Trifluoromethylbenzenes
Formimino-L-glutamic acid	pos	HMDB0000854	Formiminoglutamic acid	174.064	-	C6H10N2O4	:H:C:O:N:	C00439	N-Formimino-L-glutamate;N-Formimidoyl-L-glutamate	-	-	map01100;map00340	Metabolic pathways; Histidine metabolism	Metabolism;Metabolism	Global and overview maps;Amino acid metabolism	pos_896	175.072	0.680933	M+H, M+K	-	60.3	Organic compounds	Organic acids and derivatives	Carboxylic acids and derivatives	Amino acids, peptides, and analogues
Formononetin 7-(6''-methylmalonylglucoside)	pos	HMDB0029494	Formononetin 7-(6''-methylmalonylglucoside)	530.142	34232-18-3	C26H26O12	:H:C:O:	-	-	-	-	-	-	-	-	pos_10520	513.14	4.54727	M+H-H2O	52.7	-	Organic compounds	Phenylpropanoids and polyketides	Isoflavonoids	Isoflavonoid O-glycosides
Formyl-5-hydroxykynurenamine	pos	HMDB0012948	Formyl-5-hydroxykynurenamine	208.085	958733-17-0	C10H12N2O3	:H:C:O:N:	C05647	Formyl-5-hydroxykynurenamine	-	-	map00380	Tryptophan metabolism	Metabolism	Amino acid metabolism	pos_13091	209.092	2.09443	M+H	-	56.5	Organic compounds	Organic oxygen compounds	Organooxygen compounds	Carbonyl compounds
Formyldienolone	pos	HMDB0004631;LMST02020026	Formebolone	344.199	-	C21H28O4	:H:C:O:	-	-	-	-	-	-	-	-	pos_12611	345.203	2.40107	M+H	-	77.3	Organic compounds	Lipids and lipid-like molecules	Steroids and steroid derivatives	Androstane steroids
Formylfusarochromanone	pos	HMDB0038970	Formylfusarochromanone	320.137	136685-28-4	C16H20N2O5	:H:C:O:N:	-	-	-	-	-	-	-	-	pos_9938	321.145	5.34553	M+H	-	57.1	Organic compounds	Organoheterocyclic compounds	Benzopyrans	1-benzopyrans
Galactonolactone	pos	HMDB0002541	Galactonolactone	178.048	2426-46-2	C6H10O6	:H:C:O:	C03383	D-Galactono-1,4-lactone;gamma-D-Galactonolactone	-	-	map01100;map00052	Metabolic pathways; Galactose metabolism	Metabolism;Metabolism	Global and overview maps;Carbohydrate metabolism	pos_4606	196.083	2.2237	M+NH4	51.7	-	Organic compounds	Organoheterocyclic compounds	Lactones	Not Available
Galactosylglycerol	pos	HMDB0006790	Galactosylglycerol	254.1	-	C9H18O8	:H:C:O:	C05401	3-beta-D-Galactosyl-sn-glycerol;Galactosylglycerol	-	-	map00561;map00052	Glycerolipid metabolism; Galactose metabolism	Metabolism;Metabolism	Lipid metabolism;Carbohydrate metabolism	pos_1000	296.134	1.03588	M+NH4, M+ACN+H	54.1	-	Organic compounds	Lipids and lipid-like molecules	Glycerolipids	Glycosylglycerols
Galactosylhydroxylysine	pos	HMDB0000600	Galactosylhydroxylysine	324.153	32448-36-5	C12H24N2O8	:H:C:O:N:	C05547	-	-	-	-	-	-	-	pos_14479	325.161	0.66775	M+H	58.8	-	Organic compounds	Organic acids and derivatives	Carboxylic acids and derivatives	Amino acids, peptides, and analogues
Galactosylsphingosine	pos	LMSP07000001;HMDB0000648	Galactosylsphingosine	461.335	2238-90-6	C24H47NO7	:H:C:O:N:	C01747	Psychosine;Galactosylsphingosine;O-Galactosylsphingosine	-	-	map00600	Sphingolipid metabolism	Metabolism	Lipid metabolism	pos_9314	444.333	5.9322	M+H-H2O	57	-	Organic compounds	Lipids and lipid-like molecules	Sphingolipids	Glycosphingolipids
Gamma-Caprolactone	pos	LMFA07040010;HMDB0003843	Gamma-Caprolactone	114.068	695-06-7	C6H10O2	:H:C:O:	-	-	-	-	-	-	-	-	pos_10351	115.076	4.78058	M+H	-	58.9	Organic compounds	Organoheterocyclic compounds	Lactones	Gamma butyrolactones
Gamma-CEHC	pos	HMDB0001931	gamma-CEHC	264.136	178167-75-4	C15H20O4	:H:C:O:	-	-	-	-	-	-	-	-	pos_11886	306.171	3.0495	M+ACN+H	87.6	-	Organic compounds	Organoheterocyclic compounds	Benzopyrans	1-benzopyrans
Gamma-Glutamylleucine	pos	HMDB0011171	gamma-Glutamylleucine	260.137	2566-39-4	C11H20N2O5	:H:C:O:N:	-	-	-	-	-	-	-	-	pos_11647	225.124	3.28107	M+H-2H2O	54.6	-	Organic compounds	Organic acids and derivatives	Carboxylic acids and derivatives	Amino acids, peptides, and analogues
Gamma-Glutamyllysine	pos	HMDB0029154	gamma-Glutamyllysine	275.148	5978-23-4	C11H21N3O5	:H:C:O:N:	-	-	-	-	-	-	-	-	pos_5261	339.167	3.14505	M+ACN+Na	58.1	-	Organic compounds	Organic acids and derivatives	Carboxylic acids and derivatives	Amino acids, peptides, and analogues
Gamma-Glutamylproline	pos	HMDB0029157	gamma-Glutamylproline	244.106	53411-63-5	C10H16N2O5	:H:C:O:N:	-	-	-	-	-	-	-	-	pos_979	277.14	0.70785	M+CH3OH+H, M+ACN+H	58.2	-	Organic compounds	Organic acids and derivatives	Carboxylic acids and derivatives	Amino acids, peptides, and analogues
Gamma-Glutamylvaline	pos	HMDB0011172	gamma-Glutamylvaline	246.122	2746-34-1	C10H18N2O5	:H:C:O:N:	-	-	-	-	-	-	-	-	pos_14376	229.119	0.70785	M+H-H2O	59.6	-	Organic compounds	Organic acids and derivatives	Carboxylic acids and derivatives	Amino acids, peptides, and analogues
Gamma-Tocotrienol	pos	HMDB0012958;LMPR02020057	gamma-Tocotrienol	410.318	14101-61-2	C28H42O2	:H:C:O:	C14155	gamma-Tocotrienol	-	-	map01100;map00130;map01110	Metabolic pathways; Ubiquinone and other terpenoid-quinone biosynthesis; Biosynthesis of secondary metabolites	Metabolism;Metabolism;Metabolism	Global and overview maps;Metabolism of cofactors and vitamins;Global and overview maps	pos_8068	393.316	6.86928	M+H-H2O	86.4	-	Organic compounds	Lipids and lipid-like molecules	Prenol lipids	Quinone and hydroquinone lipids
Ganoderenic acid B	pos	HMDB0035709	Ganoderenic acid B	514.293	100665-41-6	C30H42O7	:H:C:O:	-	-	-	-	-	-	-	-	pos_6710	547.329	5.85043	M+CH3OH+H	65.9	-	Organic compounds	Lipids and lipid-like molecules	Prenol lipids	Triterpenoids
Ganoderenic acid C	pos	HMDB0035382	Ganoderenic acid C	516.309	100665-42-7	C30H44O7	:H:C:O:	-	-	-	-	-	-	-	-	pos_9452	549.344	5.85727	M+CH3OH+H	73.7	-	Organic compounds	Lipids and lipid-like molecules	Prenol lipids	Triterpenoids
Ganoderic acid F	pos	HMDB0035988	Ganoderic acid F	570.283	98665-15-7	C32H42O9	:H:C:O:	-	-	-	-	-	-	-	-	pos_7168	593.276	6.35458	M+Na	68.7	-	Organic compounds	Lipids and lipid-like molecules	Prenol lipids	Triterpenoids
Ganosporelactone A	pos	HMDB0036406	Ganosporelactone A	512.277	138008-04-5	C30H40O7	:H:C:O:	-	-	-	-	-	-	-	-	pos_8293	535.271	6.45622	M+Na	76.3	-	Organic compounds	Lipids and lipid-like molecules	Steroids and steroid derivatives	Steroid lactones
Ganosporelactone B	pos	HMDB0036403	Ganosporelactone B	514.293	138008-05-6	C30H42O7	:H:C:O:	-	-	-	-	-	-	-	-	pos_7228	537.287	6.45622	M+Na	78.6	-	Organic compounds	Lipids and lipid-like molecules	Steroids and steroid derivatives	Steroid lactones
Genistein	pos	LMPK12050218;HMDB0003217;MJDBOTE0000378	Genistein	270.053	446-72-0	C15H10O5	:H:C:O:	C06563	Genistein;5,7,4'-Trihydroxyisoflavone	-	-	map00943;map01100;map01110;map01061	Isoflavonoid biosynthesis; Metabolic pathways; Biosynthesis of secondary metabolites; Biosynthesis of phenylpropanoids	Metabolism;Metabolism;Metabolism;Metabolism	Biosynthesis of other secondary metabolites;Global and overview maps;Global and overview maps;Chemical structure transformation maps	pos_9298	271.06	5.93907	M+H	-	97.3	Organic compounds	Phenylpropanoids and polyketides	Isoflavonoids	Isoflav-2-enes
Genistin	pos	LMPK12050166;HMDB0033988;MJDBOTE0001070	Genistin	432.106	529-59-9	C21H20O10	:H:C:O:	C09126	Genistein 7-O-beta-D-glucoside;Genistein	-	-	map00943	Isoflavonoid biosynthesis	Metabolism	Biosynthesis of other secondary metabolites	pos_10761	433.113	4.26737	M+H	-	87.2	Organic compounds	Phenylpropanoids and polyketides	Isoflavonoids	Isoflavonoid O-glycosides
Germacrenone	pos	HMDB0035887	Germacrenone	238.193	99957-12-7	C15H26O2	:H:C:O:	-	-	-	-	-	-	-	-	pos_8844	256.227	6.14997	M+NH4	69.6	-	Organic compounds	Lipids and lipid-like molecules	Prenol lipids	Sesquiterpenoids
Germacrone-13-al	pos	HMDB0036881	Germacrone-13-al	232.146	129673-85-4	C15H20O2	:H:C:O:	-	-	-	-	-	-	-	-	pos_11309	250.181	3.63675	M+NH4	59	-	Organic compounds	Lipids and lipid-like molecules	Prenol lipids	Sesquiterpenoids
Gibberellin A12	pos	LMPR0104170014			-	C20H28O4	:H:C:O:	C11857	Gibberellin A12	-	-	map01100;map00904;map01110	Metabolic pathways; Diterpenoid biosynthesis; Biosynthesis of secondary metabolites	Metabolism;Metabolism;Metabolism	Global and overview maps;Metabolism of terpenoids and polyketides;Global and overview maps	pos_1609	333.206	5.45447	M+H-H2O, M+H	-	66.3	-	-	-	-
Gibberellin A38	pos	HMDB0036902	Gibberellin A38	362.173	36434-14-7	C20H26O6	:H:C:O:	-	-	-	-	-	-	-	-	pos_6237	363.18	4.88857	M+H	-	70.2	Organic compounds	Lipids and lipid-like molecules	Prenol lipids	Diterpenoids
Gibberellin A53 aldehyde	pos	LMPR0104170029			-	C20H28O4	:H:C:O:	C11905	Gibberellin A53 aldehyde	-	-	map00904	Diterpenoid biosynthesis	Metabolism	Metabolism of terpenoids and polyketides	pos_10534	333.206	4.53388	M+H	-	65.5	-	-	-	-
Gibberellin A9	pos	LMPR0104170020			-	C19H24O4	:H:C:O:	C11863	Gibberellin A9	-	-	map01100;map00904;map01110	Metabolic pathways; Diterpenoid biosynthesis; Biosynthesis of secondary metabolites	Metabolism;Metabolism;Metabolism	Global and overview maps;Metabolism of terpenoids and polyketides;Global and overview maps	pos_1400	317.175	3.96	M+H-H2O, M+H	-	51.9	-	-	-	-
Gingerglycolipid B	pos	HMDB0041094	Gingerglycolipid B	678.383	88168-90-5	C33H58O14	:H:C:O:	-	-	-	-	-	-	-	-	pos_1788	696.417	6.24558	M+NH4, M+Na	76.5	-	Organic compounds	Lipids and lipid-like molecules	Glycerolipids	Glycosylglycerols
Gingerglycolipid C	pos	LMGL04010018;HMDB0041095	Gingerglycolipid C	680.398	35949-86-1	C33H60O14	:H:C:O:	-	-	-	-	-	-	-	-	pos_2102	703.388	6.31362	M+NH4, M+Na	50.4	-	Organic compounds	Lipids and lipid-like molecules	Glycerolipids	Glycosylglycerols
Glabrin D	pos	HMDB0033613	Glabrin D	739.354	-	C36H49N7O10	:H:C:O:N:	-	-	-	-	-	-	-	-	pos_11998	704.347	2.94023	M+H-2H2O	78.6	-	Organic compounds	Organic acids and derivatives	Carboxylic acids and derivatives	Amino acids, peptides, and analogues
Glaucarubol 15-O-beta-D-glucopyranoside	neg	HMDB0035909	Glaucarubol 15-O-beta-D-glucopyranoside	558.231	89202-77-7	C26H38O13	:H:C:O:	-	-	-	-	-	-	-	-	neg_15762	603.231	3.89788	M+FA-H	79.1	-	Organic compounds	Lipids and lipid-like molecules	Fatty Acyls	Fatty acyl glycosides
Glucocerebrosides	pos	-	-	-	-	C40H75NO9	:H:C:O:N:	-	-	-	-	-	-	-	-	pos_473	736.534	6.7679	M+H-H2O, M+Na, M+H	-	69.7	-	-	-	-
Glucoliquiritin apioside	pos	HMDB0041149	Glucoliquiritin apioside	712.221	157226-47-6	C32H40O18	:H:C:O:	-	-	-	-	-	-	-	-	pos_5720	757.198	3.88057	M+2Na-H	70.9	-	Organic compounds	Phenylpropanoids and polyketides	Flavonoids	Flavonoid glycosides
Glucosylgalactosyl hydroxylysine	pos	HMDB0000585	Glucosylgalactosyl hydroxylysine	486.206	32448-35-4	C18H34N2O13	:H:C:O:N:	-	-	-	-	-	-	-	-	pos_4858	550.225	2.54463	M+ACN+Na	81.3	-	Organic compounds	Lipids and lipid-like molecules	Fatty Acyls	Fatty acyl glycosides
Glutaconic acid	pos	HMDB0000620;LMFA01170109	Glutaconic acid	130.027	1724-02-3	C5H6O4	:H:C:O:	C02214	(E)-Glutaconate;trans-Glutaconate;trans-Glutaconic acid;Glutaconic acid	-	-	-	-	-	-	pos_197	148.061	0.63435	M+H, M+2Na-H, M+NH4	63.3	-	Organic compounds	Organic acids and derivatives	Carboxylic acids and derivatives	Dicarboxylic acids and derivatives
Glutaminylalanine	pos	HMDB0028790	Glutaminylalanine	217.106	16874-70-7	C8H15N3O4	:H:C:O:N:	-	-	-	-	-	-	-	-	pos_4029	240.096	1.58875	M+Na	56.9	-	Organic compounds	Organic acids and derivatives	Carboxylic acids and derivatives	Amino acids, peptides, and analogues
Glutaminylhistidine	pos	HMDB0028799	Glutaminylhistidine	283.128	104018-08-8	C11H17N5O4	:H:C:O:N:	-	-	-	-	-	-	-	-	pos_11097	605.217	3.8737	2M+K	55	-	Organic compounds	Organic acids and derivatives	Carboxylic acids and derivatives	Amino acids, peptides, and analogues
Glutaminylproline	pos	HMDB0028805	Glutaminylproline	243.122	139370-58-4	C10H17N3O4	:H:C:O:N:	-	-	-	-	-	-	-	-	pos_4145	226.119	1.79227	M+H-H2O	50.4	-	Organic compounds	Organic acids and derivatives	Carboxylic acids and derivatives	Amino acids, peptides, and analogues
Glutaminyltryptophan	pos	HMDB0028808	Glutaminyltryptophan	332.148	66851-83-0	C16H20N4O4	:H:C:O:N:	-	-	-	-	-	-	-	-	pos_5213	315.146	3.07692	M+H-H2O	56.6	-	Organic compounds	Organic acids and derivatives	Carboxylic acids and derivatives	Amino acids, peptides, and analogues
Gluten exorphin A5	pos	HMDB0059793	Gluten exorphin A5	599.259	-	C29H37N5O9	:H:C:O:N:	-	-	-	-	-	-	-	-	pos_6141	617.29	4.67627	M+NH4	60.7	-	Organic compounds	Organic acids and derivatives	Carboxylic acids and derivatives	Amino acids, peptides, and analogues
Glycerol 1,3-didodecanoate 2-decanoate	pos	HMDB0033753	Glycerol 1,3-didodecanoate 2-decanoate	610.517	60138-22-9	C37H70O6	:H:C:O:	-	-	-	-	-	-	-	-	pos_7343	633.507	6.76115	M+Na	83.4	-	Organic compounds	Lipids and lipid-like molecules	Glycerolipids	Triradylcglycerols
Glycerol 2-(9Z,12Z-octadecadienoate) 1-hexadecanoate 3-O-[alpha-D-galactopyranosyl-(1->6)-beta-D-galactopyranoside]	pos	HMDB0041511	Glycerol 2-(9Z,12Z-octadecadienoate) 1-hexadecanoate 3-O-[alpha-D-galactopyranosyl-(1|right|6)-beta-D-galactopyranoside]	916.612	145033-48-3	C49H88O15	:H:C:O:	-	-	-	-	-	-	-	-	pos_8108	939.601	6.73413	M+Na	89.7	-	Organic compounds	Lipids and lipid-like molecules	Glycerolipids	Glycosylglycerols
Glycitein	pos	LMPK12050104;HMDB0005781	Glycitein	284.068	40957-83-3	C16H12O5	:H:C:O:	C14536	Glycitein;7,4'-Dihydroxy-6-methoxyisoflavone	-	-	map00943;map01110	Isoflavonoid biosynthesis; Biosynthesis of secondary metabolites	Metabolism;Metabolism	Biosynthesis of other secondary metabolites;Global and overview maps	pos_10481	285.076	4.59987	M+H	-	86.1	Organic compounds	Phenylpropanoids and polyketides	Isoflavonoids	Isoflav-2-enes
Glycitin	pos	HMDB0002219;LMPK12050096;MJDBOTE0001057	Glycitin	446.121	-	C22H22O10	:H:C:O:	C16195	Glycitin;Glycitein 7-O-glucoside	-	-	map00943	Isoflavonoid biosynthesis	Metabolism	Biosynthesis of other secondary metabolites	pos_11121	447.129	3.85328	M+H	-	96.2	Organic compounds	Phenylpropanoids and polyketides	Isoflavonoids	Isoflavonoid O-glycosides
Glycyl-Aspartate	neg	HMDB0028837	Glycyl-Aspartate	190.059	-	C6H10N2O5	:H:C:O:N:	-	-	-	-	-	-	-	-	neg_3681	379.108	1.70818	2M-H	92.1	-	Organic compounds	Organic acids and derivatives	Carboxylic acids and derivatives	Amino acids, peptides, and analogues
Glycyl-Methionine	pos	HMDB0028847	Glycyl-Methionine	206.073	-	C7H14N2O3S	:H:C:S:O:N:	-	-	-	-	-	-	-	-	pos_12191	189.07	2.783	M+H-H2O	63	-	Organic compounds	Organic acids and derivatives	Carboxylic acids and derivatives	Amino acids, peptides, and analogues
Glycylproline	pos	HMDB0000721	Glycylproline	172.085	704-15-4	C7H12N2O3	:H:C:O:N:	-	-	-	-	-	-	-	-	pos_3900	137.071	1.15822	M+H-2H2O	66.5	-	Organic compounds	Organic acids and derivatives	Carboxylic acids and derivatives	Amino acids, peptides, and analogues
Glycylserylprolylmethionylphenylalanylvalinamide	pos	HMDB0033242	Glycylserylprolylmethionylphenylalanylvalinamide	635.31	115525-98-9	C29H45N7O7S	:H:C:S:O:N:	-	-	-	-	-	-	-	-	pos_10989	600.292	3.99428	M+H-2H2O	64.8	-	Organic compounds	Organic acids and derivatives	Carboxylic acids and derivatives	Amino acids, peptides, and analogues
Glyuranolide	pos	HMDB0038745	Glyuranolide	512.314	123914-44-3	C31H44O6	:H:C:O:	-	-	-	-	-	-	-	-	pos_9209	530.349	5.98013	M+NH4	82.6	-	Organic compounds	Lipids and lipid-like molecules	Prenol lipids	Triterpenoids
Goshonoside F3	pos	HMDB0038376	Goshonoside F3	644.341	90851-26-6	C32H52O13	:H:C:O:	-	-	-	-	-	-	-	-	pos_10322	609.329	4.80115	M+H-2H2O	68.7	-	Organic compounds	Lipids and lipid-like molecules	Prenol lipids	Terpene glycosides
Goshonoside F5	pos	HMDB0038541	Goshonoside F5	646.356	90851-28-8	C32H54O13	:H:C:O:	-	-	-	-	-	-	-	-	pos_10994	335.175	3.99428	M+H+Na	57.2	-	Organic compounds	Lipids and lipid-like molecules	Prenol lipids	Terpene glycosides
Gravacridonetriol glucoside	pos	HMDB0029331	Gravacridonetriol glucoside	519.174	59086-96-3	C25H29NO11	:H:C:O:N:	-	-	-	-	-	-	-	-	pos_9695	537.212	5.65922	M+NH4	55	-	Organic compounds	Lipids and lipid-like molecules	Glycerolipids	Glycosylglycerols
Guaiazulene	pos	LMPR0103410006;HMDB0036648;MJDBOTE0001678	7-Isopropyl-1,4-dimethylazulene	198.141	-	C15H18	:H:C:	C09675	Guaiazulene;1,4-Dimethyl-7-isopropylazulene	-	-	-	-	-	-	pos_7000	199.149	6.17037	M+H	-	59.6	Organic compounds	Lipids and lipid-like molecules	Prenol lipids	Sesquiterpenoids
Guanidylic acid (guanosine monophosphate)	pos	-	-	-	-	C10H14N5O8P	:H:C:P:O:N:	-	-	-	-	-	-	-	-	pos_4206	364.066	1.8674	M+H	-	96.9	-	-	-	-
Guanine	pos	HMDB0000132;MJDBOTE0000457	Guanine	151.049	73-40-5	C5H5N5O	:H:C:O:N:	C00242	Guanine;2-Amino-6-hydroxypurine	Nucleic acids	Bases	map01100;map00230	Metabolic pathways; Purine metabolism	Metabolism;Metabolism	Global and overview maps;Nucleotide metabolism	pos_14121	152.057	1.06987	M+H	-	92.4	Organic compounds	Organoheterocyclic compounds	Imidazopyrimidines	Purines and purine derivatives
Gynocardin	pos	HMDB0029913	Gynocardin	303.095	14332-17-3	C12H17NO8	:H:C:O:N:	C08331	Gynocardin;2-Cyclopentene-1-carbonitrile, 1-(beta-D-glucopyranosyloxy)-4,5-dihydroxy-,(1alpha,4alpha,5beta)-	-	-	-	-	-	-	pos_9971	321.128	5.29802	M+NH4	55	-	Organic compounds	Organic oxygen compounds	Organooxygen compounds	Carbohydrates and carbohydrate conjugates
Harmanine	pos	HMDB0035197	Harmanine	198.079	2506-09-04	C12H10N2O	:H:C:O:N:	-	-	-	-	-	-	-	-	pos_5395	199.087	3.3425	M+H	-	59.7	Organic compounds	Organic oxygen compounds	Organooxygen compounds	Alcohols and polyols
Hebevinoside I	pos	HMDB0035312	Hebevinoside I	808.497	87396-30-3	C44H72O13	:H:C:O:	C00243	Lactose;1-beta-D-Galactopyranosyl-4-D-glucopyranose;beta-D-Gal-(1|right|4)-D-Glc;Milk sugar	Carbohydrates	Oligosaccharides	map01100;map04973;map02060;map02010;map00052	Metabolic pathways; Carbohydrate digestion and absorption; Phosphotransferase system (PTS); ABC transporters; Galactose metabolism	Metabolism;Organismal Systems;Environmental Information Processing;Environmental Information Processing;Metabolism	Global and overview maps;Digestive system;Membrane transport;Membrane transport;Carbohydrate metabolism	pos_11100	416.251	3.8737	M+H+Na	58.2	-	Organic compounds	Organic oxygen compounds	Organooxygen compounds	Carbohydrates and carbohydrate conjugates
Hemiariensin	pos	HMDB0029869	Hemiariensin	400.152	112448-60-9	C22H24O7	:H:C:O:	-	-	-	-	-	-	-	-	pos_11111	401.16	3.85998	M+H	-	58.6	Organic compounds	Lignans, neolignans and related compounds	Dibenzylbutane lignans	Not Available
Hexacosanoyl carnitine	pos	LMFA07070069;HMDB0006347	Hexacosanoyl carnitine	539.491	-	C33H65NO4	:H:C:O:N:	-	-	-	-	-	-	-	-	pos_1882	562.481	6.80838	M+H, M+Na	-	77.8	Organic compounds	Lipids and lipid-like molecules	Fatty Acyls	Fatty acid esters
Hexyl glucoside	pos	HMDB0031688	Hexyl glucoside	264.157	59080-45-4	C12H24O6	:H:C:O:	-	-	-	-	-	-	-	-	pos_8669	229.144	6.22502	M+H-2H2O	58.9	-	Organic compounds	Lipids and lipid-like molecules	Fatty Acyls	Fatty acyl glycosides
Hispidulin 7-sulfate	pos	LMPK12111171			-	C16H12O9S	:H:C:S:O:	-	-	-	-	-	-	-	-	pos_10993	381.028	3.99428	M+H	-	63.2	-	-	-	-
Histamine	pos	HMDB0000870;MJDBOTE0000422	Histamine	111.08	51-45-6	C5H9N3	:H:C:N:	C00388	Histamine;1H-Imidazole-4-ethanamine;2-(4-Imidazolyl)ethylamine	Peptides;Hormones and transmitters;Hormones and transmitters	Amines;Other hormones;Neurotransmitters	map01100;map05310;map04664;map01110;map04750;map00340;map04971;map04974;map07227;map04080;map01065;map04721	Metabolic pathways; Asthma; Fc epsilon RI signaling pathway; Biosynthesis of secondary metabolites; Inflammatory mediator regulation of TRP channels; Histidine metabolism; Gastric acid secretion; Protein digestion and absorption; Histamine H2/H3 receptor agonists/antagonists; Neuroactive ligand-receptor interaction; Biosynthesis of alkaloids derived from histidine and purine; Synaptic vesicle cyc…	Metabolism;Human Diseases;Organismal Systems;Metabolism;Organismal Systems;Metabolism;Organismal Systems;Organismal Systems;Drug Development;Environmental Information Processing;Metabolism;Organismal Systems	Global and overview maps;Immune disease;Immune system;Global and overview maps;Sensory system;Amino acid metabolism;Digestive system;Digestive system;Target-based classification: G protein-coupled receptors;Signaling molecules and interaction;Chemical structure transformation maps;Nervous system	pos_14907	112.087	0.541967	M+H	-	82.6	Organic compounds	Organic nitrogen compounds	Organonitrogen compounds	Amines
Histidinyl-Arginine	pos	HMDB0028879	Histidylarginine	311.171	-	C12H21N7O3	:H:C:O:N:	-	-	-	-	-	-	-	-	pos_13542	350.135	1.88795	M+K	50.3	-	Organic compounds	Organic acids and derivatives	Carboxylic acids and derivatives	Amino acids, peptides, and analogues
Homodolichosterone	pos	HMDB0034079	Homodolichosterone	476.35	85797-14-4	C29H48O5	:H:C:O:	-	-	-	-	-	-	-	-	pos_2079	459.347	6.3679	M+H-H2O, M+Na	86	-	Organic compounds	Lipids and lipid-like molecules	Steroids and steroid derivatives	Stigmastanes and derivatives
Homoplantaginin	pos	;MJDBOTE0000262			-	C22H22O11	:H:C:O:	C17762	Homoplantaginin;Hispidulin 7-O-glucoside;Hispiduloside	-	-	-	-	-	-	pos_10393	463.124	4.71378	M+H	-	91.4	-	-	-	-
Homoveratrumic acid	pos	;MJDBOTE0001153			-	C10H12O4	:H:C:O:	-	-	-	-	-	-	-	-	pos_1476	179.071	4.49975	M+H-H2O, M+H	-	65.3	-	-	-	-
Hordatine A glucoside	pos	HMDB0030462	Hordatine A glucoside	728.349	-	C34H48N8O10	:H:C:O:N:	-	-	-	-	-	-	-	-	pos_10461	711.351	4.6169	M+H-H2O	51.2	-	Organic compounds	Phenylpropanoids and polyketides	2-arylbenzofuran flavonoids	Not Available
Hydralazine pyruvate hydrazone	neg	HMDB0061143	Hydralazine pyruvate hydrazone	230.08	67536-13-4	C11H10N4O2	:H:C:O:N:	-	-	-	-	-	-	-	-	neg_2137	211.061	2.09557	M-H2O-H, M-H	51	-	Organic compounds	Organoheterocyclic compounds	Diazanaphthalenes	Benzodiazines
Hydroquinone	neg	HMDB0002434	Hydroquinone	110.037	123-31-9	C6H6O2	:H:C:O:	C00530	Hydroquinone;p-Benzenediol;1,4-Benzenediol;1,4-Dihydroxybenzene;Benzene-1,4-diol;Quinol;4-Hydroxyphenol	-	-	map01100;map01120;map00627;map00363;map00362;map00361;map00350	Metabolic pathways; Microbial metabolism in diverse environments; Aminobenzoate degradation; Bisphenol degradation; Benzoate degradation; Chlorocyclohexane and chlorobenzene degradation; Tyrosine metabolism	Metabolism;Metabolism;Metabolism;Metabolism;Metabolism;Metabolism;Metabolism	Global and overview maps;Global and overview maps;Xenobiotics biodegradation and metabolism;Xenobiotics biodegradation and metabolism;Xenobiotics biodegradation and metabolism;Xenobiotics biodegradation and metabolism;Amino acid metabolism	neg_6078	109.029	3.245	M-H	-	83.7	Organic compounds	Benzenoids	Phenols	Benzenediols
Hydroxybuprenorphine	pos	HMDB0060547	Hydroxybuprenorphine	483.298	-	C29H41NO5	:H:C:O:N:	-	-	-	-	-	-	-	-	pos_6723	448.28	5.86412	M+H-2H2O	61.2	-	Organic compounds	Benzenoids	Phenanthrenes and derivatives	Not Available
Hydroxygaleon	pos	HMDB0031535	Hydroxygaleon	342.147	61576-09-8	C20H22O5	:H:C:O:	-	-	-	-	-	-	-	-	pos_6096	381.112	4.58123	M+K	54.2	-	Organic compounds	Organoheterocyclic compounds	Lactones	Gamma butyrolactones
Hydroxyhomodestruxin B	pos	HMDB0039897	Hydroxyhomodestruxin B	623.389	-	C31H53N5O8	:H:C:O:N:	-	-	-	-	-	-	-	-	pos_9717	588.376	5.63182	M+H-2H2O	73.9	-	Organic compounds	Organic acids and derivatives	Peptidomimetics	Depsipeptides
Hydroxyibuprofen	pos	HMDB0060920	2-Hydroxyibuprofen	222.126	-	C13H18O3	:H:C:O:	-	-	-	-	-	-	-	-	pos_1289	261.088	3.35622	M+H, M+K	-	51	Organic compounds	Phenylpropanoids and polyketides	Phenylpropanoic acids	Not Available
Hydroxylansoprazole	neg	HMDB0014008	Hydroxylansoprazole	385.071	-	C16H14F3N3O3S	:C:F:H:O:N:S:	-	-	-	-	-	-	-	-	neg_19754	366.052	1.614	M-H2O-H	58.9	-	Organic compounds	Organoheterocyclic compounds	Benzimidazoles	Sulfinylbenzimidazoles
Hydroxynalidixic acid	pos	HMDB0060826	Hydroxynalidixic acid	248.08	3759-18-0	C12H12N2O4	:H:C:O:N:	-	-	-	-	-	-	-	-	pos_10507	231.077	4.57437	M+H-H2O	61.8	-	Organic compounds	Organoheterocyclic compounds	Diazanaphthalenes	Naphthyridines
Hydroxyprolyl-Asparagine	pos	HMDB0028858	Hydroxyprolyl-Asparagine	245.101	-	C9H15N3O5	:H:C:O:N:	-	-	-	-	-	-	-	-	pos_12271	278.132	2.6813	M+CH3OH+H	56.5	-	Organic compounds	Organic acids and derivatives	Carboxylic acids and derivatives	Amino acids, peptides, and analogues
Hydroxyprolyl-Glutamine	pos	HMDB0028861	Hydroxyprolyl-Glutamine	259.117	-	C10H17N3O5	:H:C:O:N:	-	-	-	-	-	-	-	-	pos_14539	242.114	0.64755	M+H-H2O	61.3	-	Organic compounds	Organic acids and derivatives	Carboxylic acids and derivatives	Amino acids, peptides, and analogues
Hydroxyprolyl-Proline	pos	HMDB0028871	Hydroxyprolyl-Proline	228.111	-	C10H16N2O4	:H:C:O:N:	-	-	-	-	-	-	-	-	pos_12061	229.119	2.88542	M+H	-	69.4	Organic compounds	Organic acids and derivatives	Carboxylic acids and derivatives	Amino acids, peptides, and analogues
Hydroxypropyl cellulose	pos	HMDB0032337	Hydroxypropyl cellulose	Not Available	9004-64-2	C20H38O15.[C8H14O6]n	:H:C:O:	-	-	-	-	-	-	-	-	pos_6123	689.279	4.6295	M+H-2H2O	63.3	-	Organic compounds	Organic oxygen compounds	Organooxygen compounds	Carbohydrates and carbohydrate conjugates
Hydroxyrepaglinide	pos	HMDB0060979	hydroxyrepaglinide	468.262	-	C27H36N2O5	:H:C:O:N:	-	-	-	-	-	-	-	-	pos_8530	433.25	6.28662	M+H-2H2O	68	-	Organic compounds	Organoheterocyclic compounds	Piperidines	Phenylpiperidines
Hydroxytyrosol	neg	HMDB0005784	Hydroxytyrosol	154.063	10597-60-1	C8H10O3	:H:C:O:	-	-	-	-	-	-	-	-	neg_6074	135.045	3.23998	M-H2O-H	59.5	-	Organic compounds	Benzenoids	Phenols	Tyrosols and derivatives
HYMECROMONE METHYL ETHER	pos	-	-	-	-	C11H10O3	:H:C:O:	-	-	-	-	-	-	-	-	pos_11808	191.071	3.12447	M+H	-	53.4	-	-	-	-
Hyocholic acid	pos	HMDB0000760;HMDB0000865;LMST04010064;HMDB0000415;HMDB0000364;MJDBDZS0000028	Hyocholic acid;Muricholic acid;3a,6b,7b-Trihydroxy-5b-cholanoic acid;3a,6a,7b-Trihydroxy-5b-cholanoic acid	408.28757439;408.28757439;408.28757439;408.28757439	547-75-1	C24H40O5	:H:C:O:	C17649	Hyocholate;Hyocholic acid;Iocholic acid;gamma-Muricholate;alpha-Hyocholic acid;3alpha,6alpha,7alpha-Trihydroxy-5beta-cholan-24-oic acid;6alpha-Hydroxychenodeoxycholic acid	-	-	map00121	Secondary bile acid biosynthesis	Metabolism	Lipid metabolism	pos_1	817.583	6.17037	M+H-2H2O, M+NH4, M+H-H2O, M+Na, 2M+NH4, 2M+H, 2M+Na	-	88.9	Organic compounds	Lipids and lipid-like molecules	Steroids and steroid derivatives	Bile acids, alcohols and derivatives
Hyoscyamine	pos	HMDB0014568	Hyoscyamine	289.168	101-31-5	C17H23NO3	:H:C:O:N:	C02046	L-Hyoscyamine;L-Tropine tropate;Daturine;Duboisine	-	-	map01100;map00960;map01064;map01110	Metabolic pathways; Tropane, piperidine and pyridine alkaloid biosynthesis; Biosynthesis of alkaloids derived from ornithine, lysine and nicotinic acid; Biosynthesis of secondary metabolites	Metabolism;Metabolism;Metabolism;Metabolism	Global and overview maps;Biosynthesis of other secondary metabolites;Chemical structure transformation maps;Global and overview maps	pos_12693	312.156	2.33962	M+Na	51	-	Organic compounds	Alkaloids and derivatives	Tropane alkaloids	Not Available
Hypoglycin B	pos	HMDB0029428	Hypoglycin B	270.122	502-37-4	C12H18N2O5	:H:C:O:N:	C08280	Hypoglycin B;Hypoglycine B;L-gamma-Glutamyl-L-hypoglycin	-	-	-	-	-	-	pos_13171	558.276	2.06657	2M+NH4	66.5	-	Organic compounds	Organic acids and derivatives	Carboxylic acids and derivatives	Amino acids, peptides, and analogues
Hypoxanthine	neg	HMDB0000157	Hypoxanthine	136.039	68-94-0	C5H4N4O	:H:C:O:N:	C00262	Hypoxanthine;Purine-6-ol	-	-	map01100;map00230	Metabolic pathways; Purine metabolism	Metabolism;Metabolism	Global and overview maps;Nucleotide metabolism	neg_19883	135.031	1.34222	M-H	-	71.1	Organic compounds	Organoheterocyclic compounds	Imidazopyrimidines	Purines and purine derivatives
Iaa	pos	HMDB0000197;HMDB0002024;MJDBZSJ0000111	Indoleacetic acid;Imidazoleacetic acid	175.063328537;126.042927446	-	C10H9NO2	:H:C:O:N:	C00954	Indole-3-acetate;Indole-3-acetic acid;(Indol-3-yl)acetate;Indoleacetate;Indoleacetic acid;(1H-indol-3-yl)acetate;IAA	-	-	map01100;map01070;map00380;map04075	Metabolic pathways; Biosynthesis of plant hormones; Tryptophan metabolism; Plant hormone signal transduction	Metabolism;Metabolism;Metabolism;Environmental Information Processing	Global and overview maps;Chemical structure transformation maps;Amino acid metabolism;Signal transduction	pos_6373	176.071	5.22305	M+H	-	74.4	Organic compounds	Organoheterocyclic compounds	Indoles and derivatives	Indolyl carboxylic acids and derivatives
Ichangin 4-glucoside	pos	HMDB0039340	Ichangin 4-glucoside	650.257	-	C32H42O14	:H:C:O:	-	-	-	-	-	-	-	-	pos_11557	683.293	3.36308	M+CH3OH+H	52.3	-	Organic compounds	Lipids and lipid-like molecules	Prenol lipids	Terpene glycosides
Idoxanthin	pos	HMDB0040656	Idoxanthin	598.402	97169-13-6	C40H54O4	:H:C:O:	-	-	-	-	-	-	-	-	pos_13064	322.187	2.09443	M+2Na	58.8	-	Organic compounds	Lipids and lipid-like molecules	Prenol lipids	Tetraterpenoids
Ile-Asp-OH	pos	-	-	-	-	C15H18N2O8	:H:C:O:N:	-	-	-	-	-	-	-	-	pos_4849	355.114	2.53778	M+H	-	57.9	-	-	-	-
Iloprost	pos	HMDB0015220	Iloprost	478.272	78919-13-8	C30H38O5	:H:C:O:	-	-	-	-	-	-	-	-	pos_8281	461.271	6.46975	M+H-H2O	70.2	-	Organic compounds	Lipids and lipid-like molecules	Fatty Acyls	Eicosanoids
Imidaprilat	pos	HMDB0041908	Imidaprilat	377.159	89371-44-8	C18H23N3O6	:H:C:O:N:	C21519	Imidaprilat	-	-	-	-	-	-	pos_12215	360.156	2.75562	M+H-H2O	59.2	-	Organic compounds	Organic acids and derivatives	Carboxylic acids and derivatives	Amino acids, peptides, and analogues
Indole	pos	HMDB0035924;HMDB0000738	Pyrrole;Indole	67.042199165;117.057849229	120-72-9	C8H7N	:H:C:N:	C00463	Indole;2,3-Benzopyrrole	-	-	map01100;map01110;map04974;map00402;map00400;map00380	Metabolic pathways; Biosynthesis of secondary metabolites; Protein digestion and absorption; Benzoxazinoid biosynthesis; Phenylalanine, tyrosine and tryptophan biosynthesis; Tryptophan metabolism	Metabolism;Metabolism;Organismal Systems;Metabolism;Metabolism;Metabolism	Global and overview maps;Global and overview maps;Digestive system;Biosynthesis of other secondary metabolites;Amino acid metabolism;Amino acid metabolism	pos_12255	118.065	2.70127	M+H	-	82.2	Organic compounds	Organoheterocyclic compounds	Heteroaromatic compounds	Not Available
Indole-3-acetamide	pos	HMDB0029739	Indole-3-acetamide	174.079	879-37-8	C10H10N2O	:H:C:O:N:	C02693	(Indol-3-yl)acetamide;Indole-3-acetamide	-	-	map01100;map00380	Metabolic pathways; Tryptophan metabolism	Metabolism;Metabolism	Global and overview maps;Amino acid metabolism	pos_3168	175.087	1.94965	M+H-H2O, M+H	-	80.6	Organic compounds	Organoheterocyclic compounds	Indoles and derivatives	Indoles
INDOLE-3-CARBINOL	pos	HMDB0005785	Indole-3-carbinol	147.068	700-06-1	C9H9NO	:H:C:O:N:	-	-	-	-	-	-	-	-	pos_5657	148.076	3.7799	M+H	-	52.8	Organic compounds	Organoheterocyclic compounds	Indoles and derivatives	Indoles
Indole-3-carboxaldehyde	pos	HMDB0000195;HMDB0000197;HMDB0029737	Inosine;Indoleacetic acid;Indole-3-carboxaldehyde	268.080769514;175.063328537;145.052763851	487-89-8	C9H7NO	:H:C:O:N:	C08493	Indole-3-carboxaldehyde;Indole-3-carbaldehyde	-	-	-	-	-	-	pos_7011	146.06	6.1908	M+H	-	54.2	Organic compounds	Nucleosides, nucleotides, and analogues	Purine nucleosides	Not Available
Indoleacetic acid	pos	HMDB0000197	Indoleacetic acid	175.063	87-51-4	C10H9NO2	:H:C:O:N:	C00954	Indole-3-acetate;Indole-3-acetic acid;(Indol-3-yl)acetate;Indoleacetate;Indoleacetic acid;(1H-indol-3-yl)acetate;IAA	-	-	map01100;map01070;map00380;map04075	Metabolic pathways; Biosynthesis of plant hormones; Tryptophan metabolism; Plant hormone signal transduction	Metabolism;Metabolism;Metabolism;Environmental Information Processing	Global and overview maps;Chemical structure transformation maps;Amino acid metabolism;Signal transduction	pos_13822	158.06	1.65018	M+H-H2O	-	65.9	Organic compounds	Organoheterocyclic compounds	Indoles and derivatives	Indolyl carboxylic acids and derivatives
Indoleacrylic acid	pos	HMDB0000734	Indoleacrylic acid	187.063	29953-71-7	C11H9NO2	:H:C:O:N:	-	-	-	-	-	-	-	-	pos_10617	188.071	4.42958	M+H	-	65.2	Organic compounds	Organoheterocyclic compounds	Indoles and derivatives	Indoles
Indolelactic acid	pos	HMDB0000671	Indolelactic acid	205.074	7417-65-4	C11H11NO3	:H:C:O:N:	C02043	Indolelactate	-	-	-	-	-	-	pos_10477	206.082	4.60335	M+H	-	79.6	Organic compounds	Organoheterocyclic compounds	Indoles and derivatives	Indolyl carboxylic acids and derivatives
Indolepyruvate	pos	HMDB0060484	Indolepyruvate	203.058	392-12-1	C11H9NO3	:H:C:O:N:	C00331	Indolepyruvate;Indolepyruvic acid;(Indol-3-yl)pyruvate;Indole-3-pyruvate;3-(Indol-3-yl)pyruvate	-	-	map01100;map00380	Metabolic pathways; Tryptophan metabolism	Metabolism;Metabolism	Global and overview maps;Amino acid metabolism	pos_2967	221.092	1.64342	M+H, M+NH4	61.4	-	Organic compounds	Organoheterocyclic compounds	Indoles and derivatives	Indolyl carboxylic acids and derivatives
Ingenol	pos	-	-	-	-	C20H28O5	:H:C:O:	C09112	Ingenol	-	-	-	-	-	-	pos_5784	349.201	3.98058	M+H	-	80.7	-	-	-	-
Inosine	pos	HMDB0000195	Inosine	268.081	58-63-9	C10H12N4O5	:H:C:O:N:	C00294	Inosine	-	-	map01100;map02010;map00230	Metabolic pathways; ABC transporters; Purine metabolism	Metabolism;Environmental Information Processing;Metabolism	Global and overview maps;Membrane transport;Nucleotide metabolism	pos_4237	537.169	1.89482	2M+H	52.3	-	Organic compounds	Nucleosides, nucleotides, and analogues	Purine nucleosides	Not Available
Isoachifolidiene	pos	HMDB0038690	Isoachifolidiene	344.162	-	C20H24O5	:H:C:O:	-	-	-	-	-	-	-	-	pos_10446	383.128	4.64177	M+K	53.3	-	Organic compounds	Lipids and lipid-like molecules	Fatty Acyls	Fatty acid esters
Isoalantolactone	pos	HMDB0035934	Isoalantolactone	232.146	470-17-7	C15H20O2	:H:C:O:	C09484	Isoalantolactone	-	-	-	-	-	-	pos_9676	233.154	5.68648	M+H	-	67.1	Organic compounds	Lipids and lipid-like molecules	Prenol lipids	Terpene lactones
Isoalliin	neg	HMDB0029441;HMDB0033592	Isoalliin;(R)C(S)S-Alliin	177.045963913;177.045963913	23315-20-0	C6H11NO3S	:H:C:S:O:N:	C08295;C08265	S-[(E)-Prop-1-enyl]-L-cysteine S-oxide;Alliin	-	-	-	-	-	-	neg_18857	530.131	2.07585	3M-H	62.1	-	Organic compounds	Organic acids and derivatives	Carboxylic acids and derivatives	Amino acids, peptides, and analogues
Isobutyryl carnitine	pos	-	-	-	-	C11H21NO4	:H:C:O:N:	-	-	-	-	-	-	-	-	pos_13920	232.155	1.41108	M+H	-	55.9	-	-	-	-
Isoleucyl-Leucine	pos	HMDB0028911	Isoleucyl-Leucine	244.179	-	C12H24N2O3	:H:C:O:N:	-	-	-	-	-	-	-	-	pos_6644	227.176	5.78888	M+H-H2O	70.6	-	Organic compounds	Organic acids and derivatives	Carboxylic acids and derivatives	Amino acids, peptides, and analogues
Isoleucylproline	pos	HMDB0011174	Isoleucylproline	228.147	37462-92-3	C11H20N2O3	:H:C:O:N:	-	-	-	-	-	-	-	-	pos_10635	270.182	4.41583	M+ACN+H	64.4	-	Organic compounds	Organic acids and derivatives	Carboxylic acids and derivatives	Amino acids, peptides, and analogues
Isoleucyl-Tryptophan	pos	HMDB0028918	Isoleucyl-Tryptophan	317.174	-	C17H23N3O3	:H:C:O:N:	-	-	-	-	-	-	-	-	pos_9688	300.171	5.67293	M+H-H2O	53.9	-	Organic compounds	Organic acids and derivatives	Carboxylic acids and derivatives	Amino acids, peptides, and analogues
Isoliquiritin	neg	LMPK12120021;HMDB0037318;HMDB0037317	Isoliquiritin;Neoisoliquiritin	418.126382302;418.126382302	5041-81-6	C21H22O9	:H:C:O:	C16978	Isoliquiritin	-	-	-	-	-	-	neg_7676	399.109	4.56807	M-H2O-H	70.2	-	Organic compounds	Phenylpropanoids and polyketides	Flavonoids	Flavonoid glycosides
Isomugineic acid	pos	HMDB0033555	Isomugineic acid	320.122	74281-81-5	C12H20N2O8	:H:C:O:N:	-	-	-	-	-	-	-	-	pos_3860	321.13	1.06987	M+H	-	56.3	Organic compounds	Organic acids and derivatives	Carboxylic acids and derivatives	Amino acids, peptides, and analogues
Isopetasoside	pos	HMDB0029622	Isopetasoside	396.215	69809-29-6	C21H32O7	:H:C:O:	-	-	-	-	-	-	-	-	pos_5496	379.208	3.50675	M+H-H2O	61.4	-	Organic compounds	Lipids and lipid-like molecules	Prenol lipids	Terpene glycosides
Isopropyl beta-D-glucoside	pos	HMDB0032705	Isopropyl beta-D-glucoside	222.11	5391-17-3	C9H18O6	:H:C:O:	-	-	-	-	-	-	-	-	pos_13798	264.144	1.66362	M+ACN+H	59	-	Organic compounds	Organic oxygen compounds	Organooxygen compounds	Carbohydrates and carbohydrate conjugates
Isorhamnetin	pos	LMPK12110002;HMDB0002655	Isorhamnetin	316.058	480-19-3	C16H12O7	:H:C:O:	C10084	Isorhamnetin;3-Methylquercetin;Quercetin 3'-methyl ether	-	-	-	-	-	-	pos_10262	317.066	4.88857	M+H	-	84.5	Organic compounds	Phenylpropanoids and polyketides	Flavonoids	Flavones
Isoscoparin 2''-(6-(E)-p-coumaroylglucoside)	pos	HMDB0037423;LMPK12110752	Isoscoparin 2''-(6-(E)-p-coumaroylglucoside)	770.206	99445-33-7	C37H38O18	:H:C:O:	-	-	-	-	-	-	-	-	pos_10578	771.214	4.4716	M+H	61.1	-	Organic compounds	Phenylpropanoids and polyketides	Flavonoids	Flavonoid glycosides
Isovalerylglucuronide	pos	HMDB0002091	Isovalerylglucuronide	278.1	88070-93-3	C11H18O8	:H:C:O:	-	-	-	-	-	-	-	-	pos_10362	595.166	4.76002	2M+K	78.7	-	Organic compounds	Organic oxygen compounds	Organooxygen compounds	Carbohydrates and carbohydrate conjugates
Isovitexin 2''-(6'''-p-coumaroylglucoside)	pos	HMDB0038041	Isovitexin 2''-(6'''-p-coumaroylglucoside)	740.195	-	C36H36O17	:H:C:O:	-	-	-	-	-	-	-	-	pos_361	741.203	4.32747	M+H, M+Na, M+H-H2O	82.3	-	Organic compounds	Lipids and lipid-like molecules	Fatty Acyls	Fatty acid esters
Isovitexin 2''-O-(6'''-feruloyl)glucoside	pos	LMPK12110272;HMDB0038042	Isovitexin 2''-O-(6'''-feruloyl)glucoside	770.206	220948-77-6	C37H38O18	:H:C:O:	-	-	-	-	-	-	-	-	pos_397	771.214	4.15822	M+H, M+Na, M+H-H2O	92.4	-	Organic compounds	Phenylpropanoids and polyketides	Flavonoids	Flavonoid glycosides
Isozeaxanthin	pos	HMDB0036922	Isozeaxanthin	568.428	29065-03-0	C40H56O2	:H:C:O:	-	-	-	-	-	-	-	-	pos_7215	551.425	6.42908	M+H-H2O	70.5	-	Organic compounds	Lipids and lipid-like molecules	Prenol lipids	Tetraterpenoids
Janthitrem C	pos	HMDB0040684	Janthitrem C	569.351	73561-91-8	C37H47NO4	:H:C:O:N:	C20601	Janthitrem C	-	-	map00403	Indole diterpene alkaloid biosynthesis	Metabolism	Biosynthesis of other secondary metabolites	pos_6004	633.361	4.4227	M+ACN+Na	55.3	-	Organic compounds	Organoheterocyclic compounds	Naphthopyrans	Not Available
Janthitrem F	pos	HMDB0030530	Janthitrem F	645.367	90986-52-0	C39H51NO7	:H:C:O:N:	-	-	-	-	-	-	-	-	pos_11001	628.367	3.98058	M+H-H2O	68.8	-	Organic compounds	Organoheterocyclic compounds	Naphthopyrans	Not Available
Jasmolone	pos	HMDB0030039	Jasmolone	180.115	54383-66-3	C11H16O2	:H:C:O:	-	-	-	-	-	-	-	-	pos_2640	163.112	4.16507	M+H-H2O, M+H-2H2O	53.3	-	Organic compounds	Organic oxygen compounds	Organooxygen compounds	Alcohols and polyols
Jasmone	pos	HMDB0035601;MJDBOTE0001714	(Z)-3-Methyl-2-(2-pentenyl)-2-cyclopenten-1-one	164.12	488-10-8	C11H16O	:H:C:O:	C08490	Jasmone;cis-Jasmone	-	-	-	-	-	-	pos_9374	165.128	5.90508	M+H	-	52.2	Organic compounds	Organic oxygen compounds	Organooxygen compounds	Carbonyl compounds
Jasmonic acid	pos	HMDB0032797;LMFA02020001	Jasmonic acid	210.126	59366-47-1	C12H18O3	:H:C:O:	C08491	(-)-Jasmonic acid;Jasmonic acid;{(1R,2R)-3-Oxo-2-[(Z)pent-2-enyl]cyclopent-2-enyl}acetic acid;Jasmonate;(-)-Jasmonate	-	-	map01100;map01110;map00592;map01070;map04075;map01060	Metabolic pathways; Biosynthesis of secondary metabolites; alpha-Linolenic acid metabolism; Biosynthesis of plant hormones; Plant hormone signal transduction; Biosynthesis of plant secondary metabolites	Metabolism;Metabolism;Metabolism;Metabolism;Environmental Information Processing;Metabolism	Global and overview maps;Global and overview maps;Lipid metabolism;Chemical structure transformation maps;Signal transduction;Chemical structure transformation maps	pos_10418	252.16	4.6871	M+ACN+H	71.8	-	Organic compounds	Lipids and lipid-like molecules	Fatty Acyls	Lineolic acids and derivatives
Jimenezin	pos	HMDB0032088	Jimenezin	622.481	204185-17-1	C37H66O7	:H:C:O:	-	-	-	-	-	-	-	-	pos_8334	605.476	6.41552	M+H-H2O	66.3	-	Organic compounds	Lipids and lipid-like molecules	Fatty Acyls	Fatty alcohols
Kaempferol	pos	LMPK12110003;HMDB0005801	Kaempferol	286.048	520-18-3	C15H10O6	:H:C:O:	C05903	Kaempferol;3,4',5,7-Tetrahydroxyflavone;3,5,7-Trihydroxy-2-(4-hydroxyphenyl)-4H-1-benzopyran-4-one;5,7,4'-Trihydroxyflavonol;C.I. 75640;Indigo yellow;Kaempherol;Kempferol;Nimbecetin;Pelargidenolon;Populnetin;Rhamnolutein;Rhamnolutin;Robigenin;Swartziol;Trifolitin	-	-	map01100;map00941;map01110;map01061;map00944	Metabolic pathways; Flavonoid biosynthesis; Biosynthesis of secondary metabolites; Biosynthesis of phenylpropanoids; Flavone and flavonol biosynthesis	Metabolism;Metabolism;Metabolism;Metabolism;Metabolism	Global and overview maps;Biosynthesis of other secondary metabolites;Global and overview maps;Chemical structure transformation maps;Biosynthesis of other secondary metabolites	pos_6188	287.055	4.76685	M+H	-	63.8	Organic compounds	Phenylpropanoids and polyketides	Flavonoids	Flavones
Kaempferol 3-(6-acetylgalactoside)	pos	HMDB0035466	Kaempferol 3-(6-acetylgalactoside)	490.111	-	C23H22O12	:H:C:O:	-	-	-	-	-	-	-	-	pos_6285	554.13	4.98837	M+ACN+Na	74.8	-	Organic compounds	Phenylpropanoids and polyketides	Flavonoids	Flavonoid glycosides
Kainic acid	pos	-	-	-	-	C10H15NO4	:H:C:O:N:	C12819	Kainic acid;alpha- Kainic acid;Kainate	-	-	-	-	-	-	pos_4751	214.108	2.4148	M+H	-	63.5	-	-	-	-
Kalmiatin	pos	LMPK12112696			-	C20H20O6	:H:C:O:	-	-	-	-	-	-	-	-	pos_6406	357.134	5.29115	M+H	-	50.9	-	-	-	-
Kanokoside C	pos	HMDB0035305	Kanokoside C	638.242	64703-87-3	C27H42O17	:H:C:O:	C17430	Kanokoside C	-	-	-	-	-	-	pos_10068	671.274	5.17535	M+CH3OH+H	69.8	-	Organic compounds	Organic oxygen compounds	Organooxygen compounds	Carbohydrates and carbohydrate conjugates
KAPA	pos	HMDB0240687	-	-	-	C9H17NO3	:H:C:O:N:	C01092	8-Amino-7-oxononanoate;8-Amino-7-oxononanoic acid;7-Keto-8-aminopelargonic acid;KAPA	-	-	map01100;map00780	Metabolic pathways; Biotin metabolism	Metabolism;Metabolism	Global and overview maps;Metabolism of cofactors and vitamins	pos_10299	188.129	4.84198	M+H	-	59.9	-	-	-	-
Ketopelenolide a	pos	HMDB0036664	Ketopelenolide a	250.157	17909-92-1	C15H22O3	:H:C:O:	-	-	-	-	-	-	-	-	pos_6101	292.191	4.59493	M+ACN+H	57.2	-	Organic compounds	Lipids and lipid-like molecules	Prenol lipids	Terpene lactones
Kinetensin 1-3	neg	HMDB0012983	Kinetensin 1-3	358.233	138482-55-0	C15H30N6O4	:H:C:O:N:	-	-	-	-	-	-	-	-	neg_16328	395.183	3.52762	M+K-2H	59.6	-	Organic compounds	Organic acids and derivatives	Carboxylic acids and derivatives	Amino acids, peptides, and analogues
Kinetensin 4-7	pos	HMDB0012986	Kinetensin 4-7	571.287	138482-56-1	C26H37N9O6	:H:C:O:N:	-	-	-	-	-	-	-	-	pos_5567	604.324	3.61617	M+CH3OH+H	76.7	-	Organic compounds	Organic acids and derivatives	Carboxylic acids and derivatives	Amino acids, peptides, and analogues
Kynurenic acid	pos	HMDB0000715	Kynurenic acid	189.043	492-27-3	C10H7NO3	:H:C:O:N:	C01717	4-Hydroxy-2-quinolinecarboxylic acid;Kynurenic acid;Kynurenate	-	-	map01100;map00380	Metabolic pathways; Tryptophan metabolism	Metabolism;Metabolism	Global and overview maps;Amino acid metabolism	pos_300	190.05	2.94707	M+H, 2M+H, M+ACN+H	-	70.6	Organic compounds	Organoheterocyclic compounds	Quinolines and derivatives	Quinoline carboxylic acids
Kyotorphin	pos	HMDB0005768;HMDB0029099	Kyotorphin;Tyrosyl-Arginine	337.175004249;337.175004249	70904-56-2	C15H23N5O4	:H:C:O:N:	C02993	Kyotorphin;L-Tyrosyl-L-arginine	-	-	-	-	-	-	pos_13363	320.173	1.97008	M+H-H2O	66.5	-	Organic compounds	Organic acids and derivatives	Carboxylic acids and derivatives	Amino acids, peptides, and analogues
L(-)-Pipecolinic acid	pos	;MJDBOTE0000664			-	C6H11NO2	:H:C:O:N:	-	-	-	-	-	-	-	-	pos_3839	130.087	1.06312	M+H	-	77.9	-	-	-	-
L-4-Chlorotryptophan	pos	HMDB0030400	L-4-Chlorotryptophan	238.051	52448-14-3	C11H11ClN2O2	:H:C:N:O:Cl:	-	-	-	-	-	-	-	-	pos_10158	280.087	5.04223	M+ACN+H	51.2	-	Organic compounds	Organoheterocyclic compounds	Indoles and derivatives	Indolyl carboxylic acids and derivatives
Lablaboside F	pos	HMDB0031961	Lablaboside F	1394.67	208390-15-2	C66H106O31	:H:C:O:	-	-	-	-	-	-	-	-	pos_5738	698.344	3.90782	M+2H	52.1	-	Organic compounds	Lipids and lipid-like molecules	Prenol lipids	Terpene glycosides
Lacto-N-biose I	pos	HMDB0006575	Lacto-N-biose I	383.143	50787-09-2	C14H25NO11	:H:C:O:N:	C06372	Lacto-N-biose;beta-D-Gal-(1|right|3)-D-GlcNAc;beta-D-Galactopyranosyl-(1|right|3)-N-acetyl-D-glucosamine	Carbohydrates	Oligosaccharides	-	-	-	-	pos_12610	447.155	2.40107	M+ACN+Na	59.4	-	Organic compounds	Organic oxygen compounds	Organooxygen compounds	Carbohydrates and carbohydrate conjugates
Lacto-N-triose I	pos	HMDB0039750	Lacto-N-triose I	545.196	-	C20H35NO16	:H:C:O:N:	-	-	-	-	-	-	-	-	pos_4432	528.193	2.0597	M+H-H2O	69.8	-	Organic compounds	Organic oxygen compounds	Organooxygen compounds	Carbohydrates and carbohydrate conjugates
Lagerstroemine	pos	HMDB0030229	Lagerstroemine	437.22	10247-53-7	C26H31NO5	:H:C:O:N:	-	-	-	-	-	-	-	-	pos_7446	479.251	7.64622	M+ACN+H	60.6	-	Organic compounds	Phenylpropanoids and polyketides	Macrolides and analogues	Not Available
L-Arginine	pos	HMDB0000517;HMDB0062762	L-Arginine;L-argininium(1+)	174.111675712;175.119500744	74-79-3	C6H14N4O2	:H:C:O:N:	C00062	L-Arginine;(S)-2-Amino-5-guanidinovaleric acid;L-Arg	Peptides	Amino acids	map01100;map00220;map00997;map05014;map05146;map00472;map02010;map00330;map00331;map01230;map01110;map04974;map00970;map00261;map05142;map05230;map01064;map04150;map01060	Metabolic pathways; Arginine biosynthesis; Biosynthesis of various secondary metabolites - part 3; Amyotrophic lateral sclerosis (ALS); Amoebiasis; D-Arginine and D-ornithine metabolism; ABC transporters; Arginine and proline metabolism; Clavulanic acid biosynthesis; Biosynthesis of amino acids; Biosynthesis of secondary metabolites; Protein digestion and absorption; Aminoacyl-tRNA biosynthesis; …	Metabolism;Metabolism;Metabolism;Human Diseases;Human Diseases;Metabolism;Environmental Information Processing;Metabolism;Metabolism;Metabolism;Metabolism;Organismal Systems;Genetic Information Processing;Metabolism;Human Diseases;Human Diseases;Metabolism;Environmental Information Processing;Metabolism	Global and overview maps;Amino acid metabolism;Biosynthesis of other secondary metabolites;Neurodegenerative disease;Infectious disease: parasitic;Metabolism of other amino acids;Membrane transport;Amino acid metabolism;Biosynthesis of other secondary metabolites;Global and overview maps;Global and overview maps;Digestive system;Translation;Biosynthesis of other secondary metabolites;Infectious d…	pos_14007	175.119	1.20612	M+H	-	50.1	Organic compounds	Organic acids and derivatives	Carboxylic acids and derivatives	Amino acids, peptides, and analogues
L-Arogenate	pos	-	-	-	-	C10H13NO5	:H:C:O:N:	C00826	L-Arogenate;L-Arogenic acid;Pretyrosine	-	-	map01100;map00400;map01110;map01230	Metabolic pathways; Phenylalanine, tyrosine and tryptophan biosynthesis; Biosynthesis of secondary metabolites; Biosynthesis of amino acids	Metabolism;Metabolism;Metabolism;Metabolism	Global and overview maps;Amino acid metabolism;Global and overview maps;Global and overview maps	pos_4914	228.087	2.61995	M+H	-	56.3	-	-	-	-
Laurenobiolide	pos	HMDB0036771	Laurenobiolide	290.152	35001-25-3	C17H22O4	:H:C:O:	C09492	Laurenobiolide	-	-	-	-	-	-	pos_13592	323.183	1.8674	M+CH3OH+H	67.2	-	Organic compounds	Lipids and lipid-like molecules	Prenol lipids	Terpene lactones
L-beta-aspartyl-L-phenylalanine	pos	HMDB0011167	L-beta-aspartyl-L-phenylalanine	280.106	-	C13H16N2O5	:H:C:O:N:	-	-	-	-	-	-	-	-	pos_12105	281.113	2.84428	M+H	-	56.4	Organic compounds	Organic acids and derivatives	Peptidomimetics	Hybrid peptides
L-Cys-Gly	pos	HMDB0000078	Cysteinylglycine	178.041	-	C5H10N2O3S	:H:C:S:O:N:	C01419	Cys-Gly;L-Cysteinylglycine	-	-	map01100;map00480	Metabolic pathways; Glutathione metabolism	Metabolism;Metabolism	Global and overview maps;Metabolism of other amino acids	pos_11323	179.049	3.62988	M+H	-	53.7	Organic compounds	Organic acids and derivatives	Carboxylic acids and derivatives	Amino acids, peptides, and analogues
Lepidimoic acid	pos	HMDB0041096	Lepidimoic acid	322.09	157676-09-0	C12H18O10	:H:C:O:	-	-	-	-	-	-	-	-	pos_3829	662.214	1.0495	2M+NH4	71.1	-	Organic compounds	Organic oxygen compounds	Organooxygen compounds	Carbohydrates and carbohydrate conjugates
Leridol	pos	LMPK12140199			-	C18H18O5	:H:C:O:	-	-	-	-	-	-	-	-	pos_10490	315.123	4.58808	M+H	-	68	-	-	-	-
Leucyl-Valine	pos	HMDB0028942	Leucyl-Valine	230.163	-	C11H22N2O3	:H:C:O:N:	-	-	-	-	-	-	-	-	pos_5808	231.171	4.02828	M+H	-	64.5	Organic compounds	Organic acids and derivatives	Carboxylic acids and derivatives	Amino acids, peptides, and analogues
Leukotriene B4 ethanolamide	pos	HMDB0002304	Leukotriene B4 ethanolamide	379.272	877459-63-7	C22H37NO4	:H:C:O:N:	-	-	-	-	-	-	-	-	pos_9284	412.306	5.94592	M+CH3OH+H	80.5	-	Organic compounds	Organic nitrogen compounds	Organonitrogen compounds	Amines
Leu-Thr-OH	pos	-	-	-	-	C15H20N2O7	:H:C:O:N:	-	-	-	-	-	-	-	-	pos_12626	341.135	2.38735	M+H	-	62.6	-	-	-	-
Levan	pos	HMDB0003539	Levan	504.169	9013-95-0	C18H32O16	:H:C:O:	C06215	Levan;(2,6-beta-D-Fructosyl)n;Levan n;2,6-beta-D-Fructan;(2,6-beta-D-Fructosyl)n+1	-	-	map00500	Starch and sucrose metabolism	Metabolism	Carbohydrate metabolism	pos_14087	522.203	1.07653	M+NH4	70.5	-	Organic compounds	Organic oxygen compounds	Organooxygen compounds	Carbohydrates and carbohydrate conjugates
Levoamine (Chloramphenicol D base)	pos	-	-	-	-	C9H12N2O4	:H:C:O:N:	-	-	-	-	-	-	-	-	pos_4354	213.087	1.98382	M+H	-	70.3	-	-	-	-
LEVULINIC ACID, 3-BENZYLIDENYL-	pos	-	-	-	-	C12H12O3	:H:C:O:	-	-	-	-	-	-	-	-	pos_10182	205.086	5.00812	M+H	-	72.1	-	-	-	-
L-Fucose	pos	HMDB0000174	L-Fucose	164.068	87-96-7	C6H12O5	:H:C:O:	C01019	6-Deoxy-L-galactose;L-Fucose	Carbohydrates	Monosaccharides	map01100;map01120;map00520;map02024;map00051;map02020;map04625	Metabolic pathways; Microbial metabolism in diverse environments; Amino sugar and nucleotide sugar metabolism; Quorum sensing; Fructose and mannose metabolism; Two-component system; C-type lectin receptor signaling pathway	Metabolism;Metabolism;Metabolism;Cellular Processes;Metabolism;Environmental Information Processing;Organismal Systems	Global and overview maps;Global and overview maps;Carbohydrate metabolism;Cellular community - prokaryotes;Carbohydrate metabolism;Signal transduction;Immune system	pos_5686	147.064	3.83302	M+H-H2O	53.7	-	Organic compounds	Organic oxygen compounds	Organooxygen compounds	Carbohydrates and carbohydrate conjugates
L-Histidine	pos	HMDB0000177;MJDBAA00000191	L-Histidine	155.069	71-00-1	C6H9N3O2	:H:C:O:N:	C00135	L-Histidine;(S)-alpha-Amino-1H-imidazole-4-propionic acid	Peptides	Amino acids	map01100;map01110;map05230;map00340;map02010;map01230;map04974;map00970;map01065;map00410;map00404;map01060	Metabolic pathways; Biosynthesis of secondary metabolites; Central carbon metabolism in cancer; Histidine metabolism; ABC transporters; Biosynthesis of amino acids; Protein digestion and absorption; Aminoacyl-tRNA biosynthesis; Biosynthesis of alkaloids derived from histidine and purine; beta-Alanine metabolism; Staurosporine biosynthesis; Biosynthesis of plant secondary metabolites	Metabolism;Metabolism;Human Diseases;Metabolism;Environmental Information Processing;Metabolism;Organismal Systems;Genetic Information Processing;Metabolism;Metabolism;Metabolism;Metabolism	Global and overview maps;Global and overview maps;Cancer: overview;Amino acid metabolism;Membrane transport;Global and overview maps;Digestive system;Translation;Chemical structure transformation maps;Metabolism of other amino acids;Biosynthesis of other secondary metabolites;Chemical structure transformation maps	pos_14664	156.077	0.60115	M+H	-	92.2	Organic compounds	Organic acids and derivatives	Carboxylic acids and derivatives	Amino acids, peptides, and analogues
L-Homotyrosine	pos	-	-	-	-	C10H13NO3	:H:C:O:N:	C18622	L-Homotyrosine	-	-	-	-	-	-	pos_12775	196.097	2.27835	M+H	-	53.1	-	-	-	-
Licoricesaponin E2	pos	HMDB0038719	Licoricesaponin E2	820.388	119418-01-8	C42H60O16	:H:C:O:	-	-	-	-	-	-	-	-	pos_12336	859.348	2.61995	M+K	63.2	-	Organic compounds	Lipids and lipid-like molecules	Prenol lipids	Terpene glycosides
Linoleoyl Ethanolamide	pos	HMDB0012252;HMDB0013624	Linoleoyl ethanolamide;Alpha-Linolenoyl ethanolamide	323.282429433;321.266779369	68171-52-8	C20H37NO2	:H:C:O:N:	C13828	8,11,14-Eicosatrienoylethanolamide;N-(8Z,11Z,14Z-Eicosatrienoyl)-ethanolamine	-	-	-	-	-	-	pos_8417	324.29	6.35458	M+H	-	63.2	Organic compounds	Organic nitrogen compounds	Organonitrogen compounds	Amines
Lipoxin B4	neg	HMDB0005082;LMFA03040002	Lipoxin B4	352.225	98049-69-5	C20H32O5	:H:C:O:	C06315	Lipoxin B4;LXB4;5S,14R,15S-Trihydroxy-6E,8Z,10E,12E-eicosatetraenoic acid;(6E,8Z,10E,12E)-(5S,14R,15S)-Trihydroxyicosa-6,8,10,12-tetraenoic acid	-	-	map00590	Arachidonic acid metabolism	Metabolism	Lipid metabolism	neg_14649	397.224	4.67935	M+FA-H	84.9	-	Organic compounds	Lipids and lipid-like molecules	Fatty Acyls	Eicosanoids
Liquoric acid	pos	HMDB0034512	Liquoric acid	484.319	-	C30H44O5	:H:C:O:	-	-	-	-	-	-	-	-	pos_8902	485.327	6.10238	M+H	-	60.1	Organic compounds	Lipids and lipid-like molecules	Prenol lipids	Triterpenoids
Litcubinine	pos	HMDB0032650	Litcubinine	314.139	172924-24-2	C18H20NO4+	:H:C:O:N:	-	-	-	-	-	-	-	-	pos_10740	332.172	4.29415	M+NH4	55.9	-	Organic compounds	Organoheterocyclic compounds	Tetrahydroisoquinolines	Not Available
L-Methionine	neg	HMDB0033951;HMDB0000696	Racemethionine;L-Methionine	149.051049291;149.051049291	63-68-3	C5H11NO2S	:H:C:S:O:N:	C00073	L-Methionine;Methionine;L-2-Amino-4methylthiobutyric acid	Peptides	Amino acids	map01100;map04978;map01110;map01210;map00270;map01230;map00966;map04974;map00970;map01523;map05230;map01070;map01060	Metabolic pathways; Mineral absorption; Biosynthesis of secondary metabolites; 2-Oxocarboxylic acid metabolism; Cysteine and methionine metabolism; Biosynthesis of amino acids; Glucosinolate biosynthesis; Protein digestion and absorption; Aminoacyl-tRNA biosynthesis; Antifolate resistance; Central carbon metabolism in cancer; Biosynthesis of plant hormones; Biosynthesis of plant secondary metabol…	Metabolism;Organismal Systems;Metabolism;Metabolism;Metabolism;Metabolism;Metabolism;Organismal Systems;Genetic Information Processing;Human Diseases;Human Diseases;Metabolism;Metabolism	Global and overview maps;Digestive system;Global and overview maps;Global and overview maps;Amino acid metabolism;Global and overview maps;Biosynthesis of other secondary metabolites;Digestive system;Translation;Drug resistance: antineoplastic;Cancer: overview;Chemical structure transformation maps;Chemical structure transformation maps	neg_20024	148.043	1.14498	M-H	52.4	-	Organic compounds	Organic acids and derivatives	Carboxylic acids and derivatives	Amino acids, peptides, and analogues
L-N-(3-Carboxypropyl)glutamine	pos	HMDB0029393	L-N-(3-Carboxypropyl)glutamine	232.106	3183-72-0	C9H16N2O5	:H:C:O:N:	-	-	-	-	-	-	-	-	pos_3665	215.103	0.64755	M+H-H2O	64.1	-	Organic compounds	Organic acids and derivatives	Carboxylic acids and derivatives	Amino acids, peptides, and analogues
L-N-Carboxymethylserine	neg	HMDB0030393	L-N-Carboxymethylserine	163.048	17136-47-9	C5H9NO5	:H:C:O:N:	-	-	-	-	-	-	-	-	neg_3018	144.03	0.707817	M-H2O-H	58.6	-	Organic compounds	Organic acids and derivatives	Carboxylic acids and derivatives	Amino acids, peptides, and analogues
Longicamphenylone	pos	-	-	-	-	C14H22O	:H:C:O:	-	-	-	-	-	-	-	-	pos_2666	189.164	4.04202	M+H-H2O, M+H	-	54.4	-	-	-	-
Lotaustralin	pos	HMDB0033865	Lotaustralin	261.121	534-67-8	C11H19NO6	:H:C:O:N:	C08334	Lotaustralin	-	-	map00460;map01110	Cyanoamino acid metabolism; Biosynthesis of secondary metabolites	Metabolism;Metabolism	Metabolism of other amino acids;Global and overview maps	pos_5894	226.108	4.21277	M+H-2H2O	50.2	-	Organic compounds	Organic oxygen compounds	Organooxygen compounds	Carbohydrates and carbohydrate conjugates
L-phenylalanyl-L-hydroxyproline	pos	HMDB0011176	Phenylalanylhydroxyproline	278.127	-	C14H18N2O4	:H:C:O:N:	-	-	-	-	-	-	-	-	pos_12111	320.161	2.83758	M+ACN+H	72.2	-	Organic compounds	Organic acids and derivatives	Carboxylic acids and derivatives	Amino acids, peptides, and analogues
L-phenylalanyl-L-proline	pos	HMDB0011177	Phenylalanylproline	262.132	-	C14H18N2O3	:H:C:O:N:	-	-	-	-	-	-	-	-	pos_1311	263.139	3.45205	M+H, M+ACN+H	-	82.7	Organic compounds	Organic acids and derivatives	Carboxylic acids and derivatives	Amino acids, peptides, and analogues
L-Proline	pos	HMDB0000162	L-Proline	115.063	147-85-3	C5H9NO2	:H:C:O:N:	C00148	L-Proline;2-Pyrrolidinecarboxylic acid	Peptides	Amino acids	map01100;map04978;map01110;map02010;map00330;map00332;map00333;map04974;map01230;map00970;map05230;map00401;map00404	Metabolic pathways; Mineral absorption; Biosynthesis of secondary metabolites; ABC transporters; Arginine and proline metabolism; Carbapenem biosynthesis; Prodigiosin biosynthesis; Protein digestion and absorption; Biosynthesis of amino acids; Aminoacyl-tRNA biosynthesis; Central carbon metabolism in cancer; Novobiocin biosynthesis; Staurosporine biosynthesis	Metabolism;Organismal Systems;Metabolism;Environmental Information Processing;Metabolism;Metabolism;Metabolism;Organismal Systems;Metabolism;Genetic Information Processing;Human Diseases;Metabolism;Metabolism	Global and overview maps;Digestive system;Global and overview maps;Membrane transport;Amino acid metabolism;Biosynthesis of other secondary metabolites;Biosynthesis of other secondary metabolites;Digestive system;Global and overview maps;Translation;Cancer: overview;Biosynthesis of other secondary metabolites;Biosynthesis of other secondary metabolites	pos_900	116.071	0.687633	M+H, M+Na	-	89.8	Organic compounds	Organic acids and derivatives	Carboxylic acids and derivatives	Amino acids, peptides, and analogues
L-prolyl-L-proline	pos	HMDB0011180	Prolylproline	212.116	-	C10H16N2O3	:H:C:O:N:	-	-	-	-	-	-	-	-	pos_4676	254.15	2.3125	M+ACN+H	55.6	-	Organic compounds	Organic acids and derivatives	Carboxylic acids and derivatives	Amino acids, peptides, and analogues
L-Pyridosine	pos	HMDB0029443	L-Pyridosine	254.127	31489-08-4	C12H18N2O4	:H:C:O:N:	-	-	-	-	-	-	-	-	pos_13878	255.134	1.56827	M+H	53.4	-	Organic compounds	Organic acids and derivatives	Carboxylic acids and derivatives	Amino acids, peptides, and analogues
L-Threonine	pos	HMDB0000167	L-Threonine	119.058	72-19-5	C4H9NO3	:H:C:O:N:	C00188	L-Threonine;2-Amino-3-hydroxybutyric acid	Peptides	Amino acids	map01100;map04978;map00997;map00260;map01120;map00290;map02010;map00860;map01230;map01110;map04974;map00970;map00261;map01060	Metabolic pathways; Mineral absorption; Biosynthesis of various secondary metabolites - part 3; Glycine, serine and threonine metabolism; Microbial metabolism in diverse environments; Valine, leucine and isoleucine biosynthesis; ABC transporters; Porphyrin and chlorophyll metabolism; Biosynthesis of amino acids; Biosynthesis of secondary metabolites; Protein digestion and absorption; Aminoacyl-tR…	Metabolism;Organismal Systems;Metabolism;Metabolism;Metabolism;Metabolism;Environmental Information Processing;Metabolism;Metabolism;Metabolism;Organismal Systems;Genetic Information Processing;Metabolism;Metabolism	Global and overview maps;Digestive system;Biosynthesis of other secondary metabolites;Amino acid metabolism;Global and overview maps;Amino acid metabolism;Membrane transport;Metabolism of cofactors and vitamins;Global and overview maps;Global and overview maps;Digestive system;Translation;Biosynthesis of other secondary metabolites;Chemical structure transformation maps	pos_194	120.066	0.6276	M+H-H2O, M+H, M+H-2H2O	-	67.4	Organic compounds	Organic acids and derivatives	Carboxylic acids and derivatives	Amino acids, peptides, and analogues
L-Thyronine	pos	HMDB0000667	L-Thyronine	273.1	1596-67-4	C15H15NO4	:H:C:O:N:	-	-	-	-	-	-	-	-	pos_11217	274.108	3.73878	M+H	-	81.4	Organic compounds	Organic acids and derivatives	Carboxylic acids and derivatives	Amino acids, peptides, and analogues
L-Tyrosine	pos	HMDB0000158	L-Tyrosine	181.074	60-18-4	C9H11NO3	:H:C:O:N:	C00082	L-Tyrosine;(S)-3-(p-Hydroxyphenyl)alanine;(S)-2-Amino-3-(p-hydroxyphenyl)propionic acid;Tyrosine	Peptides	Amino acids	map01110;map00998;map00350;map00730;map00965;map00966;map05012;map00940;map04728;map05034;map01063;map05031;map01060;map01100;map01210;map00130;map01230;map00680;map00360;map00261;map00400;map00401;map00460;map05030;map04974;map00950;map00970;map01055;map05230;map01059;map04916;map04917	Biosynthesis of secondary metabolites; Biosynthesis of various secondary metabolites - part 2; Tyrosine metabolism; Thiamine metabolism; Betalain biosynthesis; Glucosinolate biosynthesis; Parkinson disease; Phenylpropanoid biosynthesis; Dopaminergic synapse; Alcoholism; Biosynthesis of alkaloids derived from shikimate pathway; Amphetamine addiction; Biosynthesis of plant secondary metabolites; Me…	Metabolism;Metabolism;Metabolism;Metabolism;Metabolism;Metabolism;Human Diseases;Metabolism;Organismal Systems;Human Diseases;Metabolism;Human Diseases;Metabolism;Metabolism;Metabolism;Metabolism;Metabolism;Metabolism;Metabolism;Metabolism;Metabolism;Metabolism;Metabolism;Human Diseases;Organismal Systems;Metabolism;Genetic Information Processing;Metabolism;Human Diseases;Metabolism;Organismal Sy…	Global and overview maps;Biosynthesis of other secondary metabolites;Amino acid metabolism;Metabolism of cofactors and vitamins;Biosynthesis of other secondary metabolites;Biosynthesis of other secondary metabolites;Neurodegenerative disease;Biosynthesis of other secondary metabolites;Nervous system;Substance dependence;Chemical structure transformation maps;Substance dependence;Chemical structur…	pos_2795	164.071	2.6813	M+H-H2O, M+Na	58.5	-	Organic compounds	Organic acids and derivatives	Carboxylic acids and derivatives	Amino acids, peptides, and analogues
L-Tyrosine n-butyl ester	pos	-	-	-	-	C13H19NO3	:H:C:O:N:	-	-	-	-	-	-	-	-	pos_10737	238.144	4.301	M+H	-	62.4	-	-	-	-
Lucidenic acid A	pos	HMDB0037611	Lucidenic acid A	458.267	95311-94-7	C27H38O6	:H:C:O:	-	-	-	-	-	-	-	-	pos_9440	476.304	5.86412	M+NH4	60.5	-	Organic compounds	Lipids and lipid-like molecules	Prenol lipids	Sesquiterpenoids
Lucidenic acid D2	pos	HMDB0036435	Lucidenic acid D2	514.257	98665-16-8	C29H38O8	:H:C:O:	-	-	-	-	-	-	-	-	pos_8500	537.25	6.30033	M+Na	72.3	-	Organic compounds	Lipids and lipid-like molecules	Prenol lipids	Triterpenoids
Lucidenic acid J	pos	HMDB0035700	Lucidenic acid J	490.257	-	C27H38O8	:H:C:O:	-	-	-	-	-	-	-	-	pos_10319	532.295	4.808	M+ACN+H	58.1	-	Organic compounds	Lipids and lipid-like molecules	Prenol lipids	Triterpenoids
Lumichrome	pos	-	-	-	-	C12H10N4O2	:H:C:O:N:	C01727	Lumichrome;7,8-Dimethylalloxazine	-	-	map00740	Riboflavin metabolism	Metabolism	Metabolism of cofactors and vitamins	pos_388	243.088	4.96127	M+H, M+Na, M+2Na-H	-	66.1	-	-	-	-
Luteolin	pos	HMDB0005800;LMPK12110006;MJDBOTE0001048	Luteolin	286.048	491-70-3	C15H10O6	:H:C:O:	C01514	Luteolin;3',4',5,7-Tetrahydroxyflavone;5,7,3',4'-Tetrahydroxyflavone	-	-	map01100;map00941;map01110;map00944	Metabolic pathways; Flavonoid biosynthesis; Biosynthesis of secondary metabolites; Flavone and flavonol biosynthesis	Metabolism;Metabolism;Metabolism;Metabolism	Global and overview maps;Biosynthesis of other secondary metabolites;Global and overview maps;Biosynthesis of other secondary metabolites	pos_9466	287.055	5.85043	M+H	-	89.7	Organic compounds	Phenylpropanoids and polyketides	Flavonoids	Flavones
Luteoloside	pos	HMDB0035588;MJDBOTE0001304	Luteolin 7-glucoside	448.101	-	C21H20O11	:H:C:O:	C03951	Luteolin 7-O-beta-D-glucoside;Luteolin 7-O-glucoside;7-O-beta-D-Glucosyl-5,7,3',4'-tetrahydroxyflavone	-	-	map00944	Flavone and flavonol biosynthesis	Metabolism	Biosynthesis of other secondary metabolites	pos_10754	449.108	4.27407	M+H	-	71.3	Organic compounds	Phenylpropanoids and polyketides	Flavonoids	Flavonoid glycosides
LysoPA(20:4(8Z,11Z,14Z,17Z)/0:0)	pos	HMDB0114742	LysoPA(20:4(8Z,11Z,14Z,17Z)/0:0)	458.243	-	C23H39O7P	:H:C:O:P:	-	-	-	-	-	-	-	-	pos_1947	476.275	8.35348	M+NH4, M+ACN+H	62.4	-	Organic compounds	Lipids and lipid-like molecules	Glycerophospholipids	Glycerophosphates
LysoPC(10:0)	neg	HMDB0003752	LysoPC(10:0/0:0)	411.239	-	C18H39NO7P+	:H:C:P:O:N:	-	-	-	-	-	-	-	-	neg_10324	457.249	7.18403	M+FA-H	78.4	-	Organic compounds	Lipids and lipid-like molecules	Glycerophospholipids	Glycerophosphocholines
LysoPC(16:1(9Z)/0:0)	pos	HMDB0010383	LysoPC(16:1(9Z)/0:0)	493.317	76790-27-7	C24H48NO7P	:H:C:P:O:N:	C04230	1-Acyl-sn-glycero-3-phosphocholine;1-Acyl-sn-glycerol-3-phosphocholine;alpha-Acylglycerophosphocholine;2-Lysolecithin;2-Lysophosphatidylcholine;1-Acylglycerophosphocholine	Lipids	Phospholipids	map00564;map05231	Glycerophospholipid metabolism; Choline metabolism in cancer	Metabolism;Human Diseases	Lipid metabolism;Cancer: overview	pos_8147	516.307	6.64618	M+Na	75.2	-	Organic compounds	Lipids and lipid-like molecules	Glycerophospholipids	Glycerophosphocholines
LysoPC(18:2(9Z,12Z))	pos	HMDB0010386;HMDB0061700	LysoPC(18:2(9Z,12Z)/0:0);LysoPC(0:0/18:2(9Z,12Z))	519.332489471;519.332489952	-	C26H50NO7P	:H:C:P:O:N:	-	-	-	-	-	-	-	-	pos_7823	502.327	8.34672	M+H-H2O	65	-	Organic compounds	Lipids and lipid-like molecules	Glycerophospholipids	Glycerophosphocholines
LysoPC(20:2(11Z,14Z))	pos	HMDB0010392	LysoPC(20:2(11Z,14Z)/0:0)	547.364	-	C28H54NO7P	:H:C:P:O:N:	C04230	1-Acyl-sn-glycero-3-phosphocholine;1-Acyl-sn-glycerol-3-phosphocholine;alpha-Acylglycerophosphocholine;2-Lysolecithin;2-Lysophosphatidylcholine;1-Acylglycerophosphocholine	Lipids	Phospholipids	map00564;map05231	Glycerophospholipid metabolism; Choline metabolism in cancer	Metabolism;Human Diseases	Lipid metabolism;Cancer: overview	pos_9582	565.397	5.76845	M+NH4	62.8	-	Organic compounds	Lipids and lipid-like molecules	Glycerophospholipids	Glycerophosphocholines
LysoPC(20:3(8Z,11Z,14Z))	pos	HMDB0010394	LysoPC(20:3(8Z,11Z,14Z)/0:0)	545.348	-	C28H52NO7P	:H:C:P:O:N:	-	-	-	-	-	-	-	-	pos_1998	546.353	8.34672	M+H-H2O, M+H	70.1	-	Organic compounds	Lipids and lipid-like molecules	Glycerophospholipids	Glycerophosphocholines
LysoPC(20:4(8Z,11Z,14Z,17Z))	pos	HMDB0010396	LysoPC(20:4(8Z,11Z,14Z,17Z)/0:0)	543.332	-	C28H50NO7P	:H:C:P:O:N:	C04230	1-Acyl-sn-glycero-3-phosphocholine;1-Acyl-sn-glycerol-3-phosphocholine;alpha-Acylglycerophosphocholine;2-Lysolecithin;2-Lysophosphatidylcholine;1-Acylglycerophosphocholine	Lipids	Phospholipids	map00564;map05231	Glycerophospholipid metabolism; Choline metabolism in cancer	Metabolism;Human Diseases	Lipid metabolism;Cancer: overview	pos_7267	566.322	6.5173	M+Na	66.4	-	Organic compounds	Lipids and lipid-like molecules	Glycerophospholipids	Glycerophosphocholines
LysoPC(22:4(7Z,10Z,13Z,16Z))	pos	HMDB0010401	LysoPC(22:4(7Z,10Z,13Z,16Z)/0:0)	571.364	-	C30H54NO7P	:H:C:P:O:N:	C04230	1-Acyl-sn-glycero-3-phosphocholine;1-Acyl-sn-glycerol-3-phosphocholine;alpha-Acylglycerophosphocholine;2-Lysolecithin;2-Lysophosphatidylcholine;1-Acylglycerophosphocholine	Lipids	Phospholipids	map00564;map05231	Glycerophospholipid metabolism; Choline metabolism in cancer	Metabolism;Human Diseases	Lipid metabolism;Cancer: overview	pos_1942	572.369	8.34672	M+H, M+K	72	-	Organic compounds	Lipids and lipid-like molecules	Glycerophospholipids	Glycerophosphocholines
LysoPC(22:6(4Z,7Z,10Z,13Z,16Z,19Z))	pos	HMDB0010404	LysoPC(22:6(4Z,7Z,10Z,13Z,16Z,19Z)/0:0)	567.332	-	C30H50NO7P	:H:C:P:O:N:	C04230	1-Acyl-sn-glycero-3-phosphocholine;1-Acyl-sn-glycerol-3-phosphocholine;alpha-Acylglycerophosphocholine;2-Lysolecithin;2-Lysophosphatidylcholine;1-Acylglycerophosphocholine	Lipids	Phospholipids	map00564;map05231	Glycerophospholipid metabolism; Choline metabolism in cancer	Metabolism;Human Diseases	Lipid metabolism;Cancer: overview	pos_8515	568.34	6.29347	M+H	-	55.7	Organic compounds	Lipids and lipid-like molecules	Glycerophospholipids	Glycerophosphocholines
LysoPE(0:0/16:0)	pos	HMDB0011473	LysoPE(0:0/16:0)	453.286	-	C21H44NO7P	:H:C:P:O:N:	-	-	-	-	-	-	-	-	pos_10374	476.276	4.73978	M+Na	56.9	-	Organic compounds	Lipids and lipid-like molecules	Glycerophospholipids	Glycerophosphoethanolamines
LysoPE(0:0/22:4(7Z,10Z,13Z,16Z))	pos	HMDB0011493	LysoPE(0:0/22:4(7Z,10Z,13Z,16Z))	529.317	-	C27H48NO7P	:H:C:P:O:N:	-	-	-	-	-	-	-	-	pos_8071	512.309	6.85583	M+H-H2O	77.8	-	Organic compounds	Lipids and lipid-like molecules	Glycerophospholipids	Glycerophosphoethanolamines
LysoPE(15:0/0:0)	pos	HMDB0011502	LysoPE(15:0/0:0)	439.27	-	C20H42NO7P	:H:C:P:O:N:	-	-	-	-	-	-	-	-	pos_7789	440.277	8.36033	M+H	-	91.2	Organic compounds	Lipids and lipid-like molecules	Glycerophospholipids	Glycerophosphoethanolamines
LysoPE(16:1(9Z)/0:0)	pos	HMDB0011504	LysoPE(16:1(9Z)/0:0)	451.27	-	C21H42NO7P	:H:C:P:O:N:	-	-	-	-	-	-	-	-	pos_8516	452.278	6.29347	M+H	-	93.5	Organic compounds	Lipids and lipid-like molecules	Glycerophospholipids	Glycerophosphoethanolamines
LysoPE(18:2(9Z,12Z)/0:0)	pos	HMDB0011507	LysoPE(18:2(9Z,12Z)/0:0)	477.286	85046-18-0	C23H44NO7P	:H:C:P:O:N:	-	-	-	-	-	-	-	-	pos_2001	522.257	8.34672	M+H-H2O, M+2Na-H	67.4	-	Organic compounds	Lipids and lipid-like molecules	Glycerophospholipids	Glycerophosphoethanolamines
LysoPE(20:4(5Z,8Z,11Z,14Z)/0:0)	neg	HMDB0011517	LysoPE(20:4(5Z,8Z,11Z,14Z)/0:0)	501.286	652149-09-2	C25H44NO7P	:H:C:P:O:N:	-	-	-	-	-	-	-	-	neg_6736	500.278	3.77452	M-H	85.4	-	Organic compounds	Lipids and lipid-like molecules	Glycerophospholipids	Glycerophosphoethanolamines
LysoPE(22:1(13Z)/0:0)	pos	HMDB0011521	LysoPE(22:1(13Z)/0:0)	535.364	-	C27H54NO7P	:H:C:P:O:N:	-	-	-	-	-	-	-	-	pos_9575	500.349	5.77532	M+H-2H2O	59	-	Organic compounds	Lipids and lipid-like molecules	Glycerophospholipids	Glycerophosphoethanolamines
LysoSM(d18:1)	pos	HMDB0006482	LysoSM(d18:1)	465.346	1670-26-4	C23H50N2O5P+	:H:C:P:O:N:	C03640	Sphingosyl-phosphocholine	-	-	map00600	Sphingolipid metabolism	Metabolism	Lipid metabolism	pos_9493	510.318	5.83	M+2Na-H	64.5	-	Organic compounds	Lipids and lipid-like molecules	Sphingolipids	Phosphosphingolipids
Lysyl-Arginine	pos	HMDB0028945	Lysylarginine	302.207	-	C12H26N6O3	:H:C:O:N:	-	-	-	-	-	-	-	-	pos_11504	341.171	3.42463	M+K	51.2	-	Organic compounds	Organic acids and derivatives	Carboxylic acids and derivatives	Amino acids, peptides, and analogues
Lysyl-Phenylalanine	pos	HMDB0028958	Lysylphenylalanine	293.174	-	C15H23N3O3	:H:C:O:N:	-	-	-	-	-	-	-	-	pos_12655	294.182	2.36693	M+H	65.9	-	Organic compounds	Organic acids and derivatives	Carboxylic acids and derivatives	Amino acids, peptides, and analogues
Lysyl-Proline	pos	HMDB0028959	Lysylproline	243.158	-	C11H21N3O3	:H:C:O:N:	-	-	-	-	-	-	-	-	pos_3073	226.155	1.86057	M+H-H2O, M+H	62	-	Organic compounds	Organic acids and derivatives	Carboxylic acids and derivatives	Amino acids, peptides, and analogues
Macrophorin B	pos	HMDB0030456	Macrophorin B	374.209	85764-12-1	C22H30O5	:H:C:O:	-	-	-	-	-	-	-	-	pos_4781	339.192	2.44863	M+H-2H2O	68	-	Organic compounds	Organic oxygen compounds	Organooxygen compounds	Carbonyl compounds
Mahaleboside	pos	HMDB0032984	Mahaleboside	324.085	-	C15H16O8	:H:C:O:	-	-	-	-	-	-	-	-	pos_11660	388.103	3.26065	M+ACN+Na	74.8	-	Organic compounds	Phenylpropanoids and polyketides	Coumarins and derivatives	Coumarin glycosides
Maltohexaose	pos	HMDB0012253	Maltohexaose	990.328	34620-77-4	C36H62O31	:H:C:O:	C01936	Maltohexaose	-	-	-	-	-	-	pos_3821	1008.36	1.03588	M+NH4	66.7	-	Organic compounds	Organic oxygen compounds	Organooxygen compounds	Carbohydrates and carbohydrate conjugates
Maltopentaose	pos	HMDB0012254	Maltopentaose	828.275	34620-76-3	C30H52O26	:H:C:O:	-	-	-	-	-	-	-	-	pos_14228	851.264	0.967633	M+Na	94.4	-	Organic compounds	Organic oxygen compounds	Organooxygen compounds	Carbohydrates and carbohydrate conjugates
Maltotriose	pos	HMDB0038852;HMDB0001262;MJDBOTE0000606	beta-D-Galactopyranosyl-(1|right|4)-beta-D-galactopyranosyl-(1|right|4)-D-galactose;Maltotriose	504.169034976;504.169034976	1109-28-0	C18H32O16	:H:C:O:	C01835	Maltotriose;Amylotriose	-	-	map04973;map02010	Carbohydrate digestion and absorption; ABC transporters	Organismal Systems;Environmental Information Processing	Digestive system;Membrane transport	pos_14295	522.203	0.76235	M+NH4	-	81.5	Organic compounds	Organic oxygen compounds	Organooxygen compounds	Carbohydrates and carbohydrate conjugates
Malvidin	pos	HMDB0131420;LMPK12010004	3,5,7-trihydroxy-2-(4-hydroxy-3,5-dimethoxyphenyl)-1位鈦?chromen-1-ylium	331.082	-	C17H14O7	:H:C:O:	C08716	Malvidin;Malvidin chloride	-	-	-	-	-	-	pos_6769	331.082	5.91193	M+H	-	80.2	Organic compounds	Phenylpropanoids and polyketides	Flavonoids	O-methylated flavonoids
Marmesin rutinoside	pos	HMDB0041413	Marmesin rutinoside	554.2	159650-11-0	C26H34O13	:H:C:O:	-	-	-	-	-	-	-	-	pos_5169	555.205	3.02237	M+H	63.2	-	Organic compounds	Phenylpropanoids and polyketides	Coumarins and derivatives	Furanocoumarins
Matairesinol	pos	HMDB0035698	Matairesinol	358.142	580-72-3	C20H22O6	:H:C:O:	C10682	Matairesinol;(-)-Matairesinol;(3R,4R)-3,4-bis[(4-Hydroxy-3-methoxyphenyl)methyl]oxolan-2-one	-	-	map01110;map00998;map01061	Biosynthesis of secondary metabolites; Biosynthesis of various secondary metabolites - part 2; Biosynthesis of phenylpropanoids	Metabolism;Metabolism;Metabolism	Global and overview maps;Biosynthesis of other secondary metabolites;Chemical structure transformation maps	pos_6308	359.15	5.04907	M+H	-	70.2	Organic compounds	Lignans, neolignans and related compounds	Furanoid lignans	Tetrahydrofuran lignans
Matesaponin 5	pos	HMDB0041355	Matesaponin 5	1382.67	178330-60-4	C65H106O31	:H:C:O:	-	-	-	-	-	-	-	-	pos_5107	692.347	2.93338	M+2H	60.8	-	Organic compounds	Lipids and lipid-like molecules	Prenol lipids	Terpene glycosides
MDAI	pos	-	-	-	-	C10H11NO2	:H:C:O:N:	-	-	-	-	-	-	-	-	pos_3976	178.087	1.36317	M+H	-	67.4	-	-	-	-
Megastigmatrienone	pos	HMDB0059906	Megastigmatrienone	190.136	-	C13H18O	:H:C:O:	-	-	-	-	-	-	-	-	pos_11275	191.143	3.67085	M+H	-	53.7	Organic compounds	Organic oxygen compounds	Organooxygen compounds	Carbonyl compounds
Melilotigenin	pos	HMDB0038737	Melilotigenin	486.335	114702-59-9	C30H46O5	:H:C:O:	-	-	-	-	-	-	-	-	pos_8093	469.327	6.78837	M+H-H2O	73	-	Organic compounds	Lipids and lipid-like molecules	Prenol lipids	Triterpenoids
Melleolide C	pos	HMDB0037041	Melleolide C	448.21	101901-56-8	C24H32O8	:H:C:O:	-	-	-	-	-	-	-	-	pos_6499	413.198	5.48872	M+H-2H2O	57	-	Organic compounds	Lipids and lipid-like molecules	Prenol lipids	Sesquiterpenoids
Menthadienyl acetate	pos	HMDB0038292	Menthadienyl acetate	194.131	-	C12H18O2	:H:C:O:	-	-	-	-	-	-	-	-	pos_10777	212.165	4.24675	M+NH4	53.7	-	Organic compounds	Lipids and lipid-like molecules	Prenol lipids	Monoterpenoids
Merodesmosine	pos	HMDB0030407	Merodesmosine	402.248	17096-97-8	C18H34N4O6	:H:C:O:N:	-	-	-	-	-	-	-	-	pos_4479	425.24	2.08693	M+Na	58.5	-	Organic compounds	Organic acids and derivatives	Carboxylic acids and derivatives	Amino acids, peptides, and analogues
METHACHOLINE	pos	HMDB0015654	Methacholine	160.134	55-92-5	C8H17NO2	:H:C:O:N:	C07471	Methacholine;Acetyl-beta-methylcholine	-	-	-	-	-	-	pos_14397	160.133	0.70785	M+H	-	51.2	Organic compounds	Organic nitrogen compounds	Organonitrogen compounds	Quaternary ammonium salts
Methionyl-Arginine	pos	HMDB0028967	Methionyl-Arginine	305.152	-	C11H23N5O3S	:H:C:S:O:N:	-	-	-	-	-	-	-	-	pos_5667	338.186	3.7933	M+CH3OH+H	66.5	-	Organic compounds	Organic acids and derivatives	Carboxylic acids and derivatives	Amino acids, peptides, and analogues
Methionyl-Hydroxyproline	pos	HMDB0028974	Methionylhydroxyproline	262.099	-	C10H18N2O4S	:H:C:S:O:N:	-	-	-	-	-	-	-	-	pos_13904	263.106	1.49302	M+H	-	56.4	Organic compounds	Organic acids and derivatives	Carboxylic acids and derivatives	Amino acids, peptides, and analogues
Methionyl-Lysine	pos	HMDB0028978	Methionyl-Lysine	277.146	-	C11H23N3O3S	:H:C:S:O:N:	-	-	-	-	-	-	-	-	pos_11517	300.135	3.41092	M+Na	72	-	Organic compounds	Organic acids and derivatives	Carboxylic acids and derivatives	Amino acids, peptides, and analogues
Methionyl-Phenylalanine	pos	HMDB0028980	Methionyl-Phenylalanine	296.119	-	C14H20N2O3S	:H:C:S:O:N:	-	-	-	-	-	-	-	-	pos_11583	338.153	3.3425	M+ACN+H	55.8	-	Organic compounds	Organic acids and derivatives	Carboxylic acids and derivatives	Amino acids, peptides, and analogues
Methionyl-Tryptophan	pos	HMDB0028984	Methionyl-Tryptophan	335.13	-	C16H21N3O3S	:H:C:S:O:N:	-	-	-	-	-	-	-	-	pos_10381	318.127	4.73292	M+H-H2O	68.9	-	Organic compounds	Organic acids and derivatives	Carboxylic acids and derivatives	Amino acids, peptides, and analogues
Methyl (3b,11x)-3-Hydroxy-8-oxo-6-eremophilen-12-oate	pos	HMDB0041229	Methyl (3b,11x)-3-Hydroxy-8-oxo-6-eremophilen-12-oate	280.167	64964-00-7	C16H24O4	:H:C:O:	-	-	-	-	-	-	-	-	pos_5506	322.202	3.52047	M+ACN+H	66.4	-	Organic compounds	Lipids and lipid-like molecules	Prenol lipids	Sesquiterpenoids
Methyl (3x,10R)-dihydroxy-11-dodecene-6,8-diynoate 10-glucoside	pos	HMDB0040896	Methyl (3x,10R)-dihydroxy-11-dodecene-6,8-diynoate 10-glucoside	398.158	152141-43-0	C19H26O9	:H:C:O:	-	-	-	-	-	-	-	-	pos_5218	363.142	3.08377	M+H-2H2O	55.5	-	Organic compounds	Lipids and lipid-like molecules	Fatty Acyls	Fatty acyl glycosides
Methyl 3-(2,3-dihydroxy-3-methylbutyl)-4-hydroxybenzoate	pos	HMDB0032796	Methyl 3-(2,3-dihydroxy-3-methylbutyl)-4-hydroxybenzoate	254.115	117176-70-2	C13H18O5	:H:C:O:	-	-	-	-	-	-	-	-	pos_10815	237.112	4.19233	M+H-H2O	59.5	-	Organic compounds	Benzenoids	Benzene and substituted derivatives	Benzoic acids and derivatives
Methyl 3-(4-methoxyphenyl)-2-oxopropanoate	pos	-	-	-	-	C11H12O4	:H:C:O:	-	-	-	-	-	-	-	-	pos_1600	417.155	5.37952	M+H, 2M+H	-	66	-	-	-	-
Methyl 3,4-dihydroxy-5-prenylbenzoate 3-glucoside	pos	HMDB0040121	Methyl 3,4-dihydroxy-5-prenylbenzoate 3-glucoside	398.158	-	C19H26O9	:H:C:O:	-	-	-	-	-	-	-	-	pos_14137	363.14	1.06312	M+H-2H2O	69	-	Organic compounds	Phenylpropanoids and polyketides	Tannins	Hydrolyzable tannins
Methyl linoleate	pos	HMDB0034381	Methyl linoleate	294.256	112-63-0	C19H34O2	:H:C:O:	-	-	-	-	-	-	-	-	pos_15013	295.264	0.411983	M+H	-	79.6	Organic compounds	Lipids and lipid-like molecules	Fatty Acyls	Lineolic acids and derivatives
Methyl trans-p-methoxycinnamate	pos	HMDB0030752	Methyl trans-p-methoxycinnamate	192.079	3901-07-03	C11H12O3	:H:C:O:	-	-	-	-	-	-	-	-	pos_6778	193.086	5.9255	M+H	-	58.6	Organic compounds	Phenylpropanoids and polyketides	Cinnamic acids and derivatives	Cinnamic acid esters
Methyltrienolone	pos	-	-	-	-	C19H24O2	:H:C:O:	C14257	Methyltrienolone;Metribolone;17-beta-Hydroxy-17-methylestra-4,9,11-trien-3-one	-	-	-	-	-	-	pos_6659	285.185	5.80943	M+H	-	62.2	-	-	-	-
MG(0:0/18:3(9Z,12Z,15Z)/0:0)	pos	HMDB0011540	MG(0:0/18:3(9Z,12Z,15Z)/0:0)	352.261	-	C21H36O4	:H:C:O:	-	-	-	-	-	-	-	-	pos_109	394.296	6.30677	M+ACN+H, M+ACN+Na, 2M+ACN+H, 2M+H	50.4	-	Organic compounds	Lipids and lipid-like molecules	Fatty Acyls	Lineolic acids and derivatives
MG(0:0/20:3(11Z,14Z,17Z)/0:0)	pos	HMDB0011545	MG(0:0/20:3(11Z,14Z,17Z)/0:0)	380.293	-	C23H40O4	:H:C:O:	-	-	-	-	-	-	-	-	pos_9050	398.327	6.04807	M+NH4	79.8	-	Organic compounds	Lipids and lipid-like molecules	Endocannabinoids	Not Available
MG(0:0/22:5(4Z,7Z,10Z,13Z,16Z)/0:0)	neg	HMDB0011555	MG(0:0/22:5(4Z,7Z,10Z,13Z,16Z)/0:0)	404.293	-	C25H40O4	:H:C:O:	-	-	-	-	-	-	-	-	neg_12304	441.243	6.10837	M+K-2H	52.9	-	Organic compounds	Lipids and lipid-like molecules	Glycerolipids	Monoradylglycerols
MG(a-13:0/0:0/0:0)[rac]	pos	HMDB0072841	MG(a-13:0/0:0/0:0)[rac]	288.23	-	C16H32O4	:H:C:O:	-	-	-	-	-	-	-	-	pos_10202	352.249	4.97498	M+ACN+Na	54.9	-	Organic compounds	Lipids and lipid-like molecules	Glycerolipids	Monoradylglycerols
Miraxanthin-I	pos	-	-	-	-	C14H18N2O7S	:H:C:S:O:N:	C08554	Miraxanthin-I	-	-	-	-	-	-	pos_4582	359.091	2.19638	M+H	-	53.4	-	-	-	-
Momordicin II	pos	HMDB0035966	Momordicin II	634.408	91590-75-9	C36H58O9	:H:C:O:	-	-	-	-	-	-	-	-	pos_10847	673.377	4.15137	M+K	69.8	-	Organic compounds	Lipids and lipid-like molecules	Steroids and steroid derivatives	Steroidal glycosides
Mono-methyl-adipate	pos	HMDB0059722	Mono-methyl-adipate	160.074	627-91-8	C7H12O4	:H:C:O:	-	-	-	-	-	-	-	-	pos_5071	338.179	2.8717	2M+NH4	66.7	-	Organic compounds	Lipids and lipid-like molecules	Fatty Acyls	Fatty acids and conjugates
Morphinone	pos	HMDB0003563	Morphinone	283.121	467-02-7	C17H17NO3	:H:C:O:N:	C01735	Morphinone	-	-	map00950;map01110	Isoquinoline alkaloid biosynthesis; Biosynthesis of secondary metabolites	Metabolism;Metabolism	Biosynthesis of other secondary metabolites;Global and overview maps	pos_8272	301.155	6.48347	M+NH4	53.4	-	Organic compounds	Alkaloids and derivatives	Morphinans	Not Available
Mosinone A	pos	HMDB0031228	Mosinone A	620.465	191800-47-2	C37H64O7	:H:C:O:	-	-	-	-	-	-	-	-	pos_7192	643.454	6.402	M+Na	73.9	-	Organic compounds	Lipids and lipid-like molecules	Fatty Acyls	Fatty alcohols
MS 3	pos	HMDB0036557	MS 3	388.152	58265-74-0	C21H24O7	:H:C:O:	C01553	Amsacrine;mAMSA;4'-(9-Acridinylamino)-3'-methoxymethanesulfonanilide	-	-	-	-	-	-	pos_10313	389.16	4.82157	M+H	-	67.3	Organic compounds	Phenylpropanoids and polyketides	Depsides and depsidones	Not Available
Muramic acid	pos	HMDB0003254	Muramic acid	251.101	1114-41-6	C9H17NO7	:H:C:O:N:	C06470	Muramic acid;3-O-alpha-Carboxyethyl-D-glucosamine;2-Amino-3-O-[(R)-1-carboxyethyl]-2-deoxy-D-glucopyranose	Carbohydrates	Monosaccharides	-	-	-	-	pos_14502	252.108	0.6609	M+H	-	74.2	Organic compounds	Organic oxygen compounds	Organooxygen compounds	Carbohydrates and carbohydrate conjugates
Muricin H	pos	HMDB0039453	Muricin H	580.47	-	C35H64O6	:H:C:O:	-	-	-	-	-	-	-	-	pos_8222	625.444	6.5173	M+2Na-H	65.5	-	Organic compounds	Lipids and lipid-like molecules	Fatty Acyls	Fatty alcohols
Murrayacinine	neg	HMDB0030224	Murrayacinine	345.173	53508-00-2	C23H23NO2	:H:C:O:N:	-	-	-	-	-	-	-	-	neg_16802	344.162	3.20345	M-H	75.4	-	Organic compounds	Organoheterocyclic compounds	Indoles and derivatives	Carbazoles
Mycophenolic acid glucuronide	pos	HMDB0060634	Mycophenolic acid glucuronide	496.158	-	C23H28O12	:H:C:O:	-	-	-	-	-	-	-	-	pos_11632	461.147	3.28793	M+H-2H2O	52	-	Organic compounds	Organic oxygen compounds	Organooxygen compounds	Carbohydrates and carbohydrate conjugates
Myricanene A 5-[arabinosyl-(1->6)-glucoside]	pos	HMDB0039351	Myricanene A 5-[arabinosyl-(1|right|6)-glucoside]	634.263	-	C32H42O13	:H:C:O:	-	-	-	-	-	-	-	-	pos_6121	667.298	4.62312	M+CH3OH+H	81.5	-	Organic compounds	Phenylpropanoids and polyketides	Diarylheptanoids	Cyclic diarylheptanoids
Myricanene B 5-[arabinosyl-(1->6)-glucoside]	pos	HMDB0039348	Myricanene B 5-[arabinosyl-(1|right|6)-glucoside]	634.263	-	C32H42O13	:H:C:O:	-	-	-	-	-	-	-	-	pos_11296	667.298	3.64345	M+CH3OH+H	93.2	-	Organic compounds	Phenylpropanoids and polyketides	Diarylheptanoids	Cyclic diarylheptanoids
Myricanol 5-(6-galloylglucoside)	pos	HMDB0036526	Myricanol 5-(6-galloylglucoside)	672.242	113204-18-5	C34H40O14	:H:C:O:	-	-	-	-	-	-	-	-	pos_10212	655.237	4.96127	M+H-H2O	78.9	-	Organic compounds	Phenylpropanoids and polyketides	Diarylheptanoids	Cyclic diarylheptanoids
Myricanol 5-laminaribioside	pos	HMDB0036528	Myricanol 5-laminaribioside	682.284	137578-55-3	C33H46O15	:H:C:O:	-	-	-	-	-	-	-	-	pos_10331	665.282	4.78745	M+H-H2O	63.2	-	Organic compounds	Lipids and lipid-like molecules	Prenol lipids	Triterpenoids
N-(1,1-dimethyl-2-hydroxy-ethyl) arachidonoyl amine	pos	LMFA08020019			-	C24H41NO2	:H:C:O:N:	-	-	-	-	-	-	-	-	pos_8287	376.321	6.46305	M+H	-	50.8	-	-	-	-
N-(1-Deoxy-1-fructosyl)methionine	pos	HMDB0037841	N-(1-Deoxy-1-fructosyl)methionine	311.104	20638-92-0	C11H21NO7S	:H:C:S:O:N:	-	-	-	-	-	-	-	-	pos_647	312.111	1.31552	M+H-H2O, M+H, M+H-2H2O	75.5	-	Organic compounds	Organic acids and derivatives	Carboxylic acids and derivatives	Amino acids, peptides, and analogues
N-(1-Deoxy-1-fructosyl)tryptophan	pos	HMDB0037847	N-(1-Deoxy-1-fructosyl)tryptophan	380.158	25020-15-9	C18H24N2O7	:H:C:O:N:	-	-	-	-	-	-	-	-	pos_11381	345.145	3.56832	M+H-2H2O	68.5	-	Organic compounds	Organoheterocyclic compounds	Indoles and derivatives	Tryptamines and derivatives
N-(1-Deoxy-1-fructosyl)valine	pos	HMDB0037844	N-(1-Deoxy-1-fructosyl)valine	279.132	-	C11H21NO7	:H:C:O:N:	-	-	-	-	-	-	-	-	pos_628	280.139	1.06987	M+H, M+CH3OH+H, M+H-H2O	64.7	-	Organic compounds	Organic acids and derivatives	Carboxylic acids and derivatives	Amino acids, peptides, and analogues
N-(2-Methylpropyl)acetamide	pos	HMDB0034203	N-(2-Methylpropyl)acetamide	115.1	1540-94-9	C6H13NO	:H:C:O:N:	-	-	-	-	-	-	-	-	pos_7377	116.107	6.93693	M+H	-	82.6	Organic compounds	Organic acids and derivatives	Carboxylic acids and derivatives	Carboxylic acid derivatives
N-(2-Phenylethyl)-acetamide	pos	-	-	-	-	C10H13NO	:H:C:O:N:	C06746	N-(2-Phenylethyl)-acetamide;N-Acetylphenylethylamine;N-Acetyl-2-phenylethylamine	-	-	-	-	-	-	pos_10210	164.107	4.96812	M+H	-	78.5	-	-	-	-
N-(4-aminobutyl)-3-(4-hydroxy-3-methoxy-phenyl)acrylamide	pos	-	-	-	-	C14H20N2O3	:H:C:O:N:	-	-	-	-	-	-	-	-	pos_12175	265.155	2.78972	M+H	-	76.9	-	-	-	-
N-(4-aminobutyl)-3-(4-hydroxy-3-methoxyphenyl)propanimidic acid	pos	HMDB0139570	N-(4-aminobutyl)-3-(4-hydroxy-3-methoxyphenyl)propanimidic acid	266.163	-	C14H22N2O3	:H:C:O:N:	-	-	-	-	-	-	-	-	pos_12051	308.197	2.89228	M+ACN+H	54.4	-	Organic compounds	Benzenoids	Phenols	Methoxyphenols
N-(5-Methyl-3-oxohexyl)alanine	pos	HMDB0041540	N-(5-Methyl-3-oxohexyl)alanine	201.136	-	C10H19NO3	:H:C:O:N:	-	-	-	-	-	-	-	-	pos_4498	202.144	2.1013	M+H	-	59.6	Organic compounds	Organic acids and derivatives	Carboxylic acids and derivatives	Amino acids, peptides, and analogues
N(alpha)-Benzyloxycarbonyl-L-leucine	pos	-	-	-	-	C14H19NO4	:H:C:O:N:	C04335	N(alpha)-Benzyloxycarbonyl-L-leucine	-	-	-	-	-	-	pos_5380	266.139	3.32192	M+H	-	57.5	-	-	-	-
N,N-Didesmethyltramadol	pos	HMDB0060849	N,N-Didesmethyltramadol	235.157	931115-27-4	C14H21NO2	:H:C:O:N:	-	-	-	-	-	-	-	-	pos_13473	277.191	1.92218	M+ACN+H	51.1	-	Organic compounds	Benzenoids	Phenol ethers	Anisoles
N,N-Dimethylaniline	pos	HMDB0001020	N,N-Dimethylaniline	121.089	121-69-7	C8H11N	:H:C:N:	C02846	N,N-Dimethylaniline;Dimethylaminobenzene;N,N-Dimethylbenzenamine	-	-	-	-	-	-	pos_12062	122.097	2.88542	M+H	-	60.6	Organic compounds	Organic nitrogen compounds	Organonitrogen compounds	Amines
N,N-dimethyl-Safingol	pos	LMSP01080056			-	C20H43NO2	:H:C:O:N:	-	-	-	-	-	-	-	-	pos_9025	330.337	6.06167	M+H	-	63	-	-	-	-
N-[(3a,5b,7a)-3-hydroxy-24-oxo-7-(sulfooxy)cholan-24-yl]-Glycine	pos	HMDB0002496	N-[(3a,5b,7a)-3-hydroxy-24-oxo-7-(sulfooxy)cholan-24-yl]-Glycine	529.271	67030-55-1	C26H43NO8S	:H:C:S:O:N:	C15559	Glycochenodeoxycholate 7-sulfate	-	-	-	-	-	-	pos_6409	547.305	5.29802	M+NH4	81.6	-	Organic compounds	Lipids and lipid-like molecules	Steroids and steroid derivatives	Bile acids, alcohols and derivatives
N-[(4E,8E)-1,3-dihydroxyoctadeca-4,8-dien-2-yl]hexadecanamide	pos	HMDB0035480	N-[(4E,8E)-1,3-dihydroxyoctadeca-4,8-dien-2-yl]hexadecanamide	535.496	141980-53-2	C34H65NO3	:H:C:O:N:	-	-	-	-	-	-	-	-	pos_8080	536.505	6.83553	M+H	-	66.9	Organic compounds	Lipids and lipid-like molecules	Sphingolipids	Ceramides
N-[(5-Hydroxy-2-pyridinyl)methyl]adenosine	pos	HMDB0040912	N-[(5-Hydroxy-2-pyridinyl)methyl]adenosine	374.134	123369-41-5	C16H18N6O5	:H:C:O:N:	-	-	-	-	-	-	-	-	pos_2558	375.144	5.08957	M+H-H2O, M+H	53.3	-	Organic compounds	Nucleosides, nucleotides, and analogues	Purine nucleosides	Not Available
N-[[3-Hydroxy-2-(2-pentenyl)cyclopentyl]acetyl]isoleucine	pos	HMDB0041248	N-[[3-Hydroxy-2-(2-pentenyl)cyclopentyl]acetyl]isoleucine	325.225	162854-97-9	C18H31NO4	:H:C:O:N:	-	-	-	-	-	-	-	-	pos_2359	326.233	5.99352	M+H-H2O, M+H	-	65.1	Organic compounds	Organic acids and derivatives	Carboxylic acids and derivatives	Amino acids, peptides, and analogues
N-[4-(feruloylamino)butyl]-3-(4-hydroxy-3-methoxy-phenyl)acrylamide	pos	-	-	-	-	C24H28N2O6	:H:C:O:N:	-	-	-	-	-	-	-	-	pos_142	441.202	5.45447	M+H, M+Na, 2M+Na, 2M+H	-	65.3	-	-	-	-
N1-trans-Feruloylagmatine	pos	HMDB0037107	N1-trans-Feruloylagmatine	306.169	-	C15H22N4O3	:H:C:O:N:	C18325	Feruloylagmatine	-	-	map01100;map00330	Metabolic pathways; Arginine and proline metabolism	Metabolism;Metabolism	Global and overview maps;Amino acid metabolism	pos_4974	339.203	2.73522	M+CH3OH+H	75.7	-	Organic compounds	Phenylpropanoids and polyketides	Cinnamic acids and derivatives	Hydroxycinnamic acids and derivatives
N2-Acetyl-L-aminoadipate semialdehyde	pos	-	-	-	-	C8H13NO4	:H:C:O:N:	C12988	N2-Acetyl-L-aminoadipate semialdehyde	-	-	-	-	-	-	pos_13983	188.092	1.25382	M+H	-	51.3	-	-	-	-
N2-Malonyl-D-tryptophan	pos	-	-	-	-	C14H14N2O5	:H:C:O:N:	C03414	N2-Malonyl-D-tryptophan	-	-	-	-	-	-	pos_373	291.098	4.43643	M+H, M+Na, M+H-H2O	-	70	-	-	-	-
N2-Succinylglutamic acid	pos	-	-	-	-	C9H13NO7	:H:C:O:N:	-	-	-	-	-	-	-	-	pos_4179	248.077	1.84007	M+H	-	50.1	-	-	-	-
N4-Acetylcytidine	pos	HMDB0005923	N4-Acetylcytidine	285.096	3768-18-1	C11H15N3O6	:H:C:O:N:	C22293	-	-	-	-	-	-	-	pos_13694	268.093	1.79227	M+H-H2O	58.9	-	Organic compounds	Nucleosides, nucleotides, and analogues	Pyrimidine nucleosides	Not Available
N5-(3,4-Dioxo-1,5-cyclohexadien-1-yl)-L-glutamine	pos	HMDB0035993	N5-(3,4-Dioxo-1,5-cyclohexadien-1-yl)-L-glutamine	252.075	30382-25-3	C11H12N2O5	:H:C:O:N:	-	-	-	-	-	-	-	-	pos_14553	149.027	0.64095	M+2Na	65.2	-	Organic compounds	Organic acids and derivatives	Carboxylic acids and derivatives	Amino acids, peptides, and analogues
N5-(4-Methoxybenzyl)glutamine	pos	HMDB0033598	N5-(4-Methoxybenzyl)glutamine	266.127	-	C13H18N2O4	:H:C:O:N:	-	-	-	-	-	-	-	-	pos_5369	249.124	3.30852	M+H-H2O	58.9	-	Organic compounds	Organic acids and derivatives	Carboxylic acids and derivatives	Amino acids, peptides, and analogues
N5-Acetyl-N2-gamma-L-glutamyl-L-ornithine	pos	HMDB0039423	N5-Acetyl-N2-gamma-L-glutamyl-L-ornithine	303.143	102148-92-5	C12H21N3O6	:H:C:O:N:	-	-	-	-	-	-	-	-	pos_14676	286.14	0.5943	M+H-H2O	65.7	-	Organic compounds	Organic acids and derivatives	Carboxylic acids and derivatives	Amino acids, peptides, and analogues
N6,N6-Dimethyladenosine	pos	-	-	-	-	C12H17N5O4	:H:C:O:N:	C03416	N6,N6-Dimethyladenosine	-	-	-	-	-	-	pos_12512	296.136	2.47607	M+H	-	74.5	-	-	-	-
N6-beta-Aspartyllysine	pos	HMDB0004985	N6-beta-Aspartyllysine	261.132	5853-83-8	C10H19N3O5	:H:C:O:N:	-	-	-	-	-	-	-	-	pos_4739	244.13	2.39422	M+H-H2O	57	-	Organic compounds	Organic acids and derivatives	Carboxylic acids and derivatives	Amino acids, peptides, and analogues
N6-Galacturonyl-L-lysine	pos	HMDB0033106	N6-Galacturonyl-L-lysine	322.138	220718-57-0	C12H22N2O8	:H:C:O:N:	-	-	-	-	-	-	-	-	pos_3956	323.147	1.3019	M+H	50.5	-	Organic compounds	Organic oxygen compounds	Organooxygen compounds	Carbohydrates and carbohydrate conjugates
N-Acetyl-7-O-acetylneuraminic acid	pos	HMDB0000785	N-Acetyl-7-O-acetylneuraminic acid	351.117	18529-63-0	C13H21NO10	:H:C:O:N:	C04016	N-Acetyl-7-O-acetylneuraminate	-	-	-	-	-	-	pos_13935	352.124	1.36992	M+H	-	64.8	Organic compounds	Organic oxygen compounds	Organooxygen compounds	Carbohydrates and carbohydrate conjugates
N-Acetyl-9-O-acetylneuraminic acid	pos	HMDB0000794	N-Acetyl-9-O-acetylneuraminic acid	351.117	55717-54-9	C13H21NO10	:H:C:O:N:	-	-	-	-	-	-	-	-	pos_14186	352.124	1.04262	M+H	-	70.1	Organic compounds	Organic oxygen compounds	Organooxygen compounds	Carbohydrates and carbohydrate conjugates
N-Acetylcadaverine	pos	HMDB0002284	N-Acetylcadaverine	144.126	32343-73-0	C7H16N2O	:H:C:O:N:	-	-	-	-	-	-	-	-	pos_14041	145.134	1.16508	M+H	-	66.7	Organic compounds	Organic acids and derivatives	Carboxylic acids and derivatives	Carboxylic acid derivatives
N-Acetyl-D-fucosamine	pos	-	-	-	-	C8H15NO5	:H:C:O:N:	C15480	N-Acetyl-D-fucosamine;2-Acetamido-2,6-dideoxy-D-galactose	Carbohydrates	Monosaccharides	-	-	-	-	pos_13928	206.103	1.39048	M+H	-	53.2	-	-	-	-
N-Acetyl-DL-tryptophan	pos	-	-	-	-	C13H14N2O3	:H:C:O:N:	-	-	-	-	-	-	-	-	pos_6093	247.108	4.58123	M+H	-	91.9	-	-	-	-
N-Acetylglucosamine	pos	HMDB0000803;HMDB0000215;MJDBOTE0000646	beta-N-Acetylglucosamine;N-Acetyl-D-glucosamine	221.089937217;221.089937217	-	C8H15NO6	:H:C:O:N:	C00140	N-Acetyl-D-glucosamine;N-Acetylchitosamine;2-Acetamido-2-deoxy-D-glucose;GlcNAc	Carbohydrates	Monosaccharides	map01100;map00520;map02060;map02010	Metabolic pathways; Amino sugar and nucleotide sugar metabolism; Phosphotransferase system (PTS); ABC transporters	Metabolism;Metabolism;Environmental Information Processing;Environmental Information Processing	Global and overview maps;Carbohydrate metabolism;Membrane transport;Membrane transport	pos_901	204.087	0.687633	M+H-H2O, M+H	-	83.8	Organic compounds	Organic oxygen compounds	Organooxygen compounds	Carbohydrates and carbohydrate conjugates
N-Acetyl-L-phenylalanine	pos	HMDB0000512	N-Acetyl-L-phenylalanine	207.09	2018-61-3	C11H13NO3	:H:C:O:N:	C03519	N-Acetyl-L-phenylalanine	-	-	map01100;map00360	Metabolic pathways; Phenylalanine metabolism	Metabolism;Metabolism	Global and overview maps;Amino acid metabolism	pos_10686	208.097	4.36128	M+H	-	56.3	Organic compounds	Organic acids and derivatives	Carboxylic acids and derivatives	Amino acids, peptides, and analogues
N-Acetylmuramoyl-Ala	pos	HMDB0060494	N-Acetylmuramoyl-Ala	364.148	-	C14H24N2O9	:H:C:O:N:	C02999	N-Acetylmuramoyl-Ala;N-Acetyl-D-muramoyl-L-alanine	-	-	-	-	-	-	pos_3937	406.182	1.21292	M+ACN+H	50.2	-	Organic compounds	Organic oxygen compounds	Organooxygen compounds	Carbohydrates and carbohydrate conjugates
N-Acetylneuraminic acid 9-phosphate	pos	HMDB0004381	N-Acetylneuraminic acid 9-phosphate	389.072	37992-17-9	C11H20NO12P	:H:C:P:O:N:	C06241	N-Acetylneuraminate 9-phosphate	-	-	map01100;map00520	Metabolic pathways; Amino sugar and nucleotide sugar metabolism	Metabolism;Metabolism	Global and overview maps;Carbohydrate metabolism	pos_5572	422.102	3.62303	M+CH3OH+H	52.6	-	Organic compounds	Organic oxygen compounds	Organooxygen compounds	Carbohydrates and carbohydrate conjugates
N-ACETYLPROLINE	pos	HMDB0094701	N-Acetylproline	157.074	68-95-1	C7H11NO3	:H:C:O:N:	-	-	-	-	-	-	-	-	pos_12834	158.081	2.23057	M+H	-	64.2	Organic compounds	Organic acids and derivatives	Carboxylic acids and derivatives	Amino acids, peptides, and analogues
N-Acetyltyramine	pos	-	-	-	-	C10H13NO2	:H:C:O:N:	-	-	-	-	-	-	-	-	pos_9888	180.102	5.4068	M+H	-	54.6	-	-	-	-
Na-Hexanoyl-Nb-inosityltryptophan	pos	HMDB0039501	Na-Hexanoyl-Nb-inosityltryptophan	464.216	124772-47-0	C23H32N2O8	:H:C:O:N:	-	-	-	-	-	-	-	-	pos_11030	487.201	3.94883	M+Na	52.9	-	Organic compounds	Organic acids and derivatives	Carboxylic acids and derivatives	Amino acids, peptides, and analogues
N-Alpha-acetyllysine	pos	HMDB0000446	N-alpha-Acetyl-L-lysine	188.116	-	C8H16N2O3	:H:C:O:N:	C12989	N2-Acetyl-L-lysine;N(alpha)-Acetyllysine	-	-	-	-	-	-	pos_14424	189.124	0.70115	M+H	-	60.4	Organic compounds	Organic acids and derivatives	Carboxylic acids and derivatives	Amino acids, peptides, and analogues
N-Arachidonoyl glycine	pos	LMFA08020003;HMDB0005096	N-Arachidonoylglycine	361.262	-	C22H35NO3	:H:C:O:N:	-	-	-	-	-	-	-	-	pos_6572	379.296	5.67293	M+NH4	75.1	-	Organic compounds	Organic acids and derivatives	Carboxylic acids and derivatives	Amino acids, peptides, and analogues
N-arachidonoyl tyrosine	pos	LMFA08020076;HMDB0062331	N-Arachidonoyl tyrosine	467.304	-	C29H41NO4	:H:C:O:N:	-	-	-	-	-	-	-	-	pos_6574	468.308	5.67963	M+H	-	54.5	Organic compounds	Organic acids and derivatives	Carboxylic acids and derivatives	Amino acids, peptides, and analogues
N-Arachidonoyl-3-hydroxy-gamma-Aminobutyric Acid	pos	-	-	-	-	C24H39NO4	:H:C:O:N:	-	-	-	-	-	-	-	-	pos_6664	406.295	5.80943	M+H	-	78.9	-	-	-	-
Naringenin	pos	LMPK12140001;HMDB0002670;MJDBOTE0001138	Naringenin	272.068	480-41-1	C15H12O5	:H:C:O:	C00509	Naringenin;4',5,7-Trihydroxyflavanone;(2S)-Naringenin;(-)-(2S)-Naringenin	-	-	map00943;map01100;map00941;map01110;map01061	Isoflavonoid biosynthesis; Metabolic pathways; Flavonoid biosynthesis; Biosynthesis of secondary metabolites; Biosynthesis of phenylpropanoids	Metabolism;Metabolism;Metabolism;Metabolism;Metabolism	Biosynthesis of other secondary metabolites;Global and overview maps;Biosynthesis of other secondary metabolites;Global and overview maps;Chemical structure transformation maps	pos_6069	273.076	4.54057	M+H	-	83.9	Organic compounds	Phenylpropanoids and polyketides	Flavonoids	Flavans
Naringenin-4'-O-beta-D-Glucuronide	pos	-	-	-	-	C21H20O11	:H:C:O:	-	-	-	-	-	-	-	-	pos_6220	449.108	4.84198	M+H	-	61.1	-	-	-	-
N-Benzyloxycarbonylglycine	pos	-	-	-	-	C10H11NO4	:H:C:O:N:	C03710	N-Benzyloxycarbonylglycine;N-CBZ-glycine	-	-	-	-	-	-	pos_14000	210.076	1.21292	M+H	-	61.6	-	-	-	-
Nb-trans-p-Coumaroylserotonin glucoside	pos	HMDB0032760	Nb-trans-p-Coumaroylserotonin glucoside	484.185	76423-56-8	C25H28N2O8	:H:C:O:N:	-	-	-	-	-	-	-	-	pos_6078	526.219	4.54727	M+ACN+H	61.5	-	Organic compounds	Organic oxygen compounds	Organooxygen compounds	Carbohydrates and carbohydrate conjugates
N-Carboxyacetyl-D-phenylalanine	pos	HMDB0039102	N-Carboxyacetyl-D-phenylalanine	251.079	-	C12H13NO5	:H:C:O:N:	-	-	-	-	-	-	-	-	pos_10886	252.087	4.11723	M+H	-	61.5	Organic compounds	Organic acids and derivatives	Carboxylic acids and derivatives	Amino acids, peptides, and analogues
N-Deschlorobenzoyl indomethacin	pos	HMDB0013988	N-Deschlorobenzoyl indomethacin	219.09	-	C12H13NO3	:H:C:O:N:	-	-	-	-	-	-	-	-	pos_11485	202.087	3.45205	M+H-H2O	58.9	-	Organic compounds	Organoheterocyclic compounds	Indoles and derivatives	Indolyl carboxylic acids and derivatives
N-desmethylimatinib	pos	HMDB0060621;HMDB0013862	n-Demethylated piperazine;N-desmethylimatinib	479.243358585;479.243358585	-	C28H29N7O	:H:C:O:N:	-	-	-	-	-	-	-	-	pos_9872	502.234	5.42052	M+Na	53.1	-	Organic compounds	Benzenoids	Benzene and substituted derivatives	Anilides
Nebularine	pos	HMDB0029956	Nebularine	252.086	550-33-4	C10H12N4O4	:H:C:O:N:	C01736	Nebularine;Purine riboside;N-D-Ribosylpurine	-	-	-	-	-	-	pos_73	527.159	0.6745	M+H, 2M+K, 2M+ACN+Na, 2M+Na	65.4	-	Organic compounds	Nucleosides, nucleotides, and analogues	Purine nucleosides	Not Available
Neocarthamin	pos	HMDB0037476	Neocarthamin	450.116	-	C21H22O11	:H:C:O:	C17675	Neocarthamin	-	-	-	-	-	-	pos_13666	492.154	1.81952	M+ACN+H	60.8	-	Organic compounds	Phenylpropanoids and polyketides	Flavonoids	Flavonoid glycosides
Neocasomorphin (1-5)	pos	HMDB0060144	Neocasomorphin (1-5)	603.29	-	C29H41N5O9	:H:C:O:N:	-	-	-	-	-	-	-	-	pos_4685	586.284	2.31932	M+H-H2O	60.9	-	Organic compounds	Organic acids and derivatives	Carboxylic acids and derivatives	Amino acids, peptides, and analogues
Neocnidilide	pos	HMDB0034450	Neocnidilide	194.131	4567-33-3	C12H18O2	:H:C:O:	C17002	Neocnidilide	-	-	-	-	-	-	pos_8591	195.138	6.2592	M+H	-	63.4	Organic compounds	Organoheterocyclic compounds	Isobenzofurans	Not Available
Neodiospyrin	neg	HMDB0029538	Neodiospyrin	374.079	33916-25-5	C22H14O6	:H:C:O:	-	-	-	-	-	-	-	-	neg_4570	373.072	2.1986	M-H	94.7	-	Organic compounds	Benzenoids	Naphthalenes	Naphthoquinones
Neolinustatin	pos	HMDB0038482	Neolinustatin	423.174	72229-42-6	C17H29NO11	:H:C:O:N:	C08336	Neolinustatin	-	-	-	-	-	-	pos_13999	465.208	1.21292	M+ACN+H	76.4	-	Organic compounds	Organic oxygen compounds	Organooxygen compounds	Carbohydrates and carbohydrate conjugates
Neoraufuracin	pos	LMPK12130057			-	C22H26O9	:H:C:O:	-	-	-	-	-	-	-	-	pos_6117	435.165	4.6169	M+H	-	68.9	-	-	-	-
Neriantogenin	pos	HMDB0030044	Neriantogenin	372.23	-	C23H32O4	:H:C:O:	-	-	-	-	-	-	-	-	pos_10739	373.234	4.29415	M+H	-	72.6	Organic compounds	Lipids and lipid-like molecules	Steroids and steroid derivatives	Steroid lactones
Nerolidol	pos	HMDB0035663;LMPR0103010005;HMDB0035662;MJDBOTE0001747	(S)-Nerolidol;Nerolidol	222.198365454;222.198365454	7212-44-4	C15H26O	:H:C:O:	C09704	Nerolidol;(3S,6E)-Nerolidol	-	-	map01100;map01062;map00909	Metabolic pathways; Biosynthesis of terpenoids and steroids; Sesquiterpenoid and triterpenoid biosynthesis	Metabolism;Metabolism;Metabolism	Global and overview maps;Chemical structure transformation maps;Metabolism of terpenoids and polyketides	pos_8311	240.233	6.44262	M+NH4	-	58.4	Organic compounds	Lipids and lipid-like molecules	Prenol lipids	Sesquiterpenoids
Neryl butyrate	pos	HMDB0038259	Neryl butyrate	224.178	999-40-6	C14H24O2	:H:C:O:	-	-	-	-	-	-	-	-	pos_8409	189.164	6.36128	M+H-2H2O	51.4	-	Organic compounds	Lipids and lipid-like molecules	Fatty Acyls	Fatty alcohol esters
Neuraminic acid	pos	HMDB0000830	Neuraminic acid	267.095	114-04-5	C9H17NO8	:H:C:O:N:	C06469	Neuraminic acid;5-Amino-3,5-dideoxy-D-glycero-D-galacto-2-nonulosonic acid	Carbohydrates	Monosaccharides	-	-	-	-	pos_10485	300.127	4.59493	M+CH3OH+H	69.5	-	Organic compounds	Organic oxygen compounds	Organooxygen compounds	Carbohydrates and carbohydrate conjugates
N'-Formylkynurenine	pos	HMDB0060485;HMDB0001200	L-Formylkynurenine;N'-Formylkynurenine	236.079706882;236.079706882	1022-31-7	C11H12N2O4	:H:C:O:N:	C02700	L-Formylkynurenine;N-Formyl-L-kynurenine;N-Formylkynurenine	-	-	map01100;map00380	Metabolic pathways; Tryptophan metabolism	Metabolism;Metabolism	Global and overview maps;Amino acid metabolism	pos_4091	278.114	1.6839	M+ACN+H	65.3	-	Organic compounds	Organic oxygen compounds	Organooxygen compounds	Carbonyl compounds
N-Glycolylneuraminic acid	pos	HMDB0000833;HMDB0062502	N-Glycolylneuraminic acid;NeuNGc	325.100895833;325.100895816	1113-83-3	C11H19NO10	:H:C:O:N:	C03410	N-Glycoloyl-neuraminate;N-Glycolylneuraminate;Neu5Gc	Carbohydrates	Monosaccharides	map00520	Amino sugar and nucleotide sugar metabolism	Metabolism	Carbohydrate metabolism	pos_9958	348.087	5.32512	M+Na	67.7	-	Organic compounds	Organic oxygen compounds	Organooxygen compounds	Carbohydrates and carbohydrate conjugates
Niazimicin A	pos	HMDB0031944	Niazimicin	357.125	-	C16H23NO6S	:H:C:S:O:N:	-	-	-	-	-	-	-	-	pos_10293	340.118	4.84885	M+H-H2O	61.7	-	Organic compounds	Organic oxygen compounds	Organooxygen compounds	Carbohydrates and carbohydrate conjugates
Nicotyrine	pos	-	-	-	-	C10H10N2	:H:C:N:	C10161	Nicotyrine;beta-Nicotyrine	-	-	-	-	-	-	pos_12306	159.092	2.6541	M+H	-	61	-	-	-	-
N-lactoyl-phenylalanine	pos	HMDB0062175	N-Lactoylphenylalanine	237.1	-	C12H15NO4	:H:C:O:N:	-	-	-	-	-	-	-	-	pos_10411	238.108	4.69382	M+H	-	73.1	Organic compounds	Organic acids and derivatives	Carboxylic acids and derivatives	Amino acids, peptides, and analogues
N-lactoyl-Tyrosine	pos	HMDB0062177	N-lactoyl-Tyrosine	253.095	-	C12H15NO5	:H:C:O:N:	-	-	-	-	-	-	-	-	pos_5740	236.092	3.91468	M+H-H2O	54.8	-	Organic compounds	Organic acids and derivatives	Carboxylic acids and derivatives	Amino acids, peptides, and analogues
N-Lauroylglycine	pos	HMDB0013272	N-Lauroylglycine	257.199	-	C14H27NO3	:H:C:O:N:	-	-	-	-	-	-	-	-	pos_1371	258.207	3.80017	M+H-H2O, M+H	52	-	Organic compounds	Organic acids and derivatives	Carboxylic acids and derivatives	Amino acids, peptides, and analogues
N-Methyl-14-O-demethylepiporphyroxine	pos	HMDB0030171	N-Methyl-14-O-demethylepiporphyroxine	371.137	18361-67-6	C20H21NO6	:H:C:O:N:	-	-	-	-	-	-	-	-	pos_14170	784.308	1.0495	2M+ACN+H	57.4	-	Organic compounds	Lipids and lipid-like molecules	Glycerolipids	Triradylcglycerols
N-METHYLANTHRANILIC ACID	pos	HMDB0032609	2-(Methylamino)benzoic acid	151.063	119-68-6	C8H9NO2	:H:C:O:N:	C03005	N-Methylanthranilate;N-Methylanthranilic acid;2-(Methylamino)benzoic acid	-	-	map01058;map01110;map01063	Acridone alkaloid biosynthesis; Biosynthesis of secondary metabolites; Biosynthesis of alkaloids derived from shikimate pathway	Metabolism;Metabolism;Metabolism	Biosynthesis of other secondary metabolites;Global and overview maps;Chemical structure transformation maps	pos_14643	152.071	0.608017	M+H	-	74.8	Organic compounds	Benzenoids	Benzene and substituted derivatives	Benzoic acids and derivatives
N-Methylcalystegine C1	pos	HMDB0036394	N-Methylcalystegine C1	205.095	197449-07-3	C8H15NO5	:H:C:O:N:	-	-	-	-	-	-	-	-	pos_4346	206.103	1.97695	M+H	-	70.7	Organic compounds	Alkaloids and derivatives	Tropane alkaloids	Not Available
N-Nitrosothiazolidine-4-carboxylic acid	neg	HMDB0040192	N-Nitrosothiazolidine-4-carboxylic acid	162.01	86594-16-3	C4H6N2O3S	:H:C:S:O:N:	-	-	-	-	-	-	-	-	neg_13379	485.019	5.62545	3M-H	75.2	-	Organic compounds	Organic acids and derivatives	Carboxylic acids and derivatives	Amino acids, peptides, and analogues
N-Oleoyl tyrosine	pos	HMDB0062337;LMFA08020099	N-Oleoyl tyrosine	445.319	-	C27H43NO4	:H:C:O:N:	-	-	-	-	-	-	-	-	pos_9591	463.354	5.7616	M+NH4	64.5	-	Organic compounds	Organic acids and derivatives	Carboxylic acids and derivatives	Amino acids, peptides, and analogues
Nonivamide	pos	LMFA08020317;HMDB0029846	Nonivamide	293.199	2444-46-4	C17H27NO3	:H:C:O:N:	-	-	-	-	-	-	-	-	pos_8298	258.186	6.45622	M+H-2H2O	52	-	Organic compounds	Benzenoids	Phenols	Methoxyphenols
Norethindrone	neg	HMDB0014855;LMST02030097	Norethindrone	298.193	68-22-4	C20H26O2	:H:C:O:	C05028	Norethindrone;19-Norethisterone;19-Nor-17alpha-ethynyl-17beta-hydroxy-4-androsten-3-one	-	-	-	-	-	-	neg_12338	335.144	6.0874	M+K-2H	95.1	-	Organic compounds	Lipids and lipid-like molecules	Steroids and steroid derivatives	Estrane steroids
Notoginsenoside R10	pos	HMDB0039051	Notoginsenoside R10	554.345	335157-20-5	C30H50O9	:H:C:O:	-	-	-	-	-	-	-	-	pos_7988	596.38	7.26307	M+ACN+H	88.5	-	Organic compounds	Lipids and lipid-like molecules	Steroids and steroid derivatives	Steroidal glycosides
N-palmitoyl threonine	pos	LMFA08020107			-	C20H39NO4	:H:C:O:N:	-	-	-	-	-	-	-	-	pos_9110	358.296	6.02765	M+H	-	64.1	-	-	-	-
N-Palmitoyl tyrosine	pos	LMFA08020098;HMDB0062340	N-Palmitoyl tyrosine	419.304	-	C25H41NO4	:H:C:O:N:	-	-	-	-	-	-	-	-	pos_5789	464.276	3.99428	M+2Na-H	64.6	-	Organic compounds	Organic acids and derivatives	Carboxylic acids and derivatives	Amino acids, peptides, and analogues
N-Palmitoylsphingosine	pos	HMDB0004949	Cer(d18:1/16:0)	537.512	-	C34H67NO3	:H:C:O:N:	C00195	N-Acylsphingosine;Ceramide;N-Acylsphing-4-enine;(4E)-Sphing-4-enine ceramide	-	-	map01100;map05140;map00600;map04933;map04920;map04071;map04217;map04722;map04931	Metabolic pathways; Leishmaniasis; Sphingolipid metabolism; AGE-RAGE signaling pathway in diabetic complications; Adipocytokine signaling pathway; Sphingolipid signaling pathway; Necroptosis; Neurotrophin signaling pathway; Insulin resistance	Metabolism;Human Diseases;Metabolism;Human Diseases;Organismal Systems;Environmental Information Processing;Cellular Processes;Organismal Systems;Human Diseases	Global and overview maps;Infectious disease: parasitic;Lipid metabolism;Endocrine and metabolic disease;Endocrine system;Signal transduction;Cell growth and death;Nervous system;Endocrine and metabolic disease	pos_1900	560.502	7.12575	M+H, M+Na	-	58.3	Organic compounds	Lipids and lipid-like molecules	Sphingolipids	Ceramides
N-Phenylacetylglutamic acid	pos	HMDB0059772	N-Phenylacetylglutamic acid	265.095	-	C13H15NO5	:H:C:O:N:	-	-	-	-	-	-	-	-	pos_10726	248.092	4.31375	M+H-H2O	59	-	Organic compounds	Organic acids and derivatives	Carboxylic acids and derivatives	Amino acids, peptides, and analogues
N-phosphocreatinate(2-)	pos	HMDB0062567	N-phosphocreatinate(2-)	212.043	-	C4H11N3O5P+	:H:C:P:O:N:	-	-	-	-	-	-	-	-	pos_13924	254.077	1.40422	M+ACN+H	53.3	-	Organic compounds	Organic acids and derivatives	Carboxylic acids and derivatives	Amino acids, peptides, and analogues
N-Propionylmethionine	pos	HMDB0094704	N-Propionylmethionine	205.077	-	C8H15NO3S	:H:C:S:O:N:	-	-	-	-	-	-	-	-	pos_4738	206.085	2.39422	M+H	60.3	-	Organic compounds	Organic acids and derivatives	Carboxylic acids and derivatives	Amino acids, peptides, and analogues
N-Stearoyl tyrosine	pos	LMFA08020100;HMDB0062343	N-Stearoyl tyrosine	447.335	-	C27H45NO4	:H:C:O:N:	-	-	-	-	-	-	-	-	pos_9609	465.369	5.7479	M+NH4	63.9	-	Organic compounds	Organic acids and derivatives	Carboxylic acids and derivatives	Amino acids, peptides, and analogues
N-Undecanoylglycine	pos	HMDB0013286	N-Undecanoylglycine	243.183	-	C13H25NO3	:H:C:O:N:	-	-	-	-	-	-	-	-	pos_8411	528.401	6.35458	2M+ACN+H	51.1	-	Organic compounds	Organic acids and derivatives	Carboxylic acids and derivatives	Amino acids, peptides, and analogues
O-Adipoylcarnitine	pos	LMFA07070087;HMDB0061677	O-Adipoylcarnitine	289.153	102636-83-9	C13H23NO6	:H:C:O:N:	-	-	-	-	-	-	-	-	pos_13047	290.16	2.09443	M+H	52.5	-	Organic compounds	Lipids and lipid-like molecules	Fatty Acyls	Fatty acid esters
O-Arachidonoyl Glycidol	pos	-	-	-	-	C23H36O3	:H:C:O:	-	-	-	-	-	-	-	-	pos_7097	361.274	6.27292	M+H	-	77.5	-	-	-	-
O-BENZYL-l-SERINE	pos	-	-	-	-	C10H13NO3	:H:C:O:N:	-	-	-	-	-	-	-	-	pos_5259	196.097	3.14505	M+H	-	53.9	-	-	-	-
O-Cresol	neg	HMDB0002055	o-Cresol	108.058	95-48-7	C7H8O	:H:C:O:	C01542	o-Cresol;2-Hydroxytoluene;o-Methylphenol	-	-	map01100;map01220;map00623;map01120	Metabolic pathways; Degradation of aromatic compounds; Toluene degradation; Microbial metabolism in diverse environments	Metabolism;Metabolism;Metabolism;Metabolism	Global and overview maps;Global and overview maps;Xenobiotics biodegradation and metabolism;Global and overview maps	neg_16178	107.05	3.626	M-H	-	61.5	Organic compounds	Benzenoids	Phenols	Cresols
Octadecanamide	pos	LMFA08010003;HMDB0034146	Octadecanamide	283.288	124-26-5	C18H37NO	:H:C:O:N:	C13846	Octadecanamide;Stearamide;Stearic acid amide	-	-	-	-	-	-	pos_1831	284.295	6.42237	M+H-H2O, M+H	77	-	Organic compounds	Organic acids and derivatives	Carboximidic acids and derivatives	Carboximidic acids
Octadecanol	pos	LMFA05000085;HMDB0002350	Octadecanol	270.292	112-92-5	C18H38O	:H:C:O:	D01924	-	-	-	-	-	-	-	pos_7318	312.326	6.66637	M+ACN+H	80.8	-	Organic compounds	Lipids and lipid-like molecules	Fatty Acyls	Fatty alcohols
Octaethylene glycol	neg	HMDB0094680	Octaethylene glycol	370.22	-	C16H34O9	:H:C:O:	-	-	-	-	-	-	-	-	neg_13682	415.217	5.43597	M+FA-H	82	-	Organic compounds	Organic oxygen compounds	Organooxygen compounds	Ethers
Octanoylglucuronide	pos	HMDB0010347	Octanoylglucuronide	320.147	99910-55-1	C14H24O8	:H:C:O:	C03033	beta-D-Glucuronoside;O-beta-D-Glucuronoside;Glucuronide;beta-D-Glucuronide	-	-	map01100;map00040;map04976	Metabolic pathways; Pentose and glucuronate interconversions; Bile secretion	Metabolism;Metabolism;Organismal Systems	Global and overview maps;Carbohydrate metabolism;Digestive system	pos_4747	321.156	2.40793	M+H	-	52.9	Organic compounds	Organic oxygen compounds	Organooxygen compounds	Carbohydrates and carbohydrate conjugates
O-Desmethylvenlafaxine glucuronide	pos	HMDB0061172	O-Desmethylvenlafaxine glucuronide	439.221	1021933-98-1	C20H29NO8	:H:C:O:N:	-	-	-	-	-	-	-	-	pos_4707	376.172	2.35337	M+H-2H2O	51	-	-	-	-	-
Oenin	pos	HMDB0038010;HMDB0030777;LMPK12010372	Malvidin 3-galactoside;Malvidin 3-glucoside	493.134601264;493.134601264	30113-37-2	C23H24O12	:H:C:O:	C12140	Malvidin 3-O-glucoside;Enin;Malvidin-3-glucoside	-	-	map00942	Anthocyanin biosynthesis	Metabolism	Biosynthesis of other secondary metabolites	pos_10500	493.134	4.57437	M+H	-	85	Organic compounds	Phenylpropanoids and polyketides	Flavonoids	Flavonoid glycosides
Oleamide	pos	HMDB0002117;LMFA08010004	Oleamide	281.272	301-02-0	C18H35NO	:H:C:O:N:	C19670	Oleamide;Oleyl amide;(Z)-9-Octadecenamide	-	-	-	-	-	-	pos_7731	282.279	8.37377	M+H	-	69.9	Organic compounds	Lipids and lipid-like molecules	Fatty Acyls	Fatty amides
Oleoside 11-methyl ester	pos	HMDB0041550	Oleoside 11-methyl ester	404.132	60539-23-3	C17H24O11	:H:C:O:	-	-	-	-	-	-	-	-	pos_10991	468.144	3.99428	M+ACN+Na	70.7	-	Organic compounds	Lipids and lipid-like molecules	Prenol lipids	Terpene glycosides
Onopordopicrin	pos	-	-	-	-	C19H24O6	:H:C:O:	C09520	Onopordopicrin	-	-	-	-	-	-	pos_2602	331.154	4.6669	M+H-H2O, M+H	-	51	-	-	-	-
ORSELLINIC ACID, ETHYL ESTER	pos	-	-	-	-	C10H12O4	:H:C:O:	-	-	-	-	-	-	-	-	pos_11630	197.081	3.2948	M+H	-	56.1	-	-	-	-
Oryzalide B	pos	HMDB0037592	Oryzalide B	320.199	134885-94-2	C19H28O4	:H:C:O:	-	-	-	-	-	-	-	-	pos_5242	384.213	3.1176	M+ACN+Na	70.1	-	Organic compounds	Lipids and lipid-like molecules	Prenol lipids	Terpene lactones
O-Succinyl-L-homoserine	pos	-	-	-	-	C8H13NO6	:H:C:O:N:	C01118	O-Succinyl-L-homoserine;O4-Succinyl-L-homoserine;O-Succinylhomoserine	-	-	map01100;map00270;map01110;map00920;map01230	Metabolic pathways; Cysteine and methionine metabolism; Biosynthesis of secondary metabolites; Sulfur metabolism; Biosynthesis of amino acids	Metabolism;Metabolism;Metabolism;Metabolism;Metabolism	Global and overview maps;Amino acid metabolism;Global and overview maps;Energy metabolism;Global and overview maps	pos_639	220.082	0.70115	M+H, M+ACN+H, M+H-2H2O	-	64.1	-	-	-	-
Oxandrolone	pos	HMDB0014759	Oxandrolone	306.219	53-39-4	C19H30O3	:H:C:O:	C07346	Oxandrolone	-	-	-	-	-	-	pos_8291	613.444	6.45622	2M+H	68	-	Organic compounds	Lipids and lipid-like molecules	Steroids and steroid derivatives	Steroid lactones
Oxidihydroartocarpesin	pos	HMDB0137144;LMPK12110893;HMDB0037508	2-(2,4-dihydroxyphenyl)-5,7-dihydroxy-6-[(1E)-3-hydroxy-3-methylbut-1-en-1-yl]-4H-chromen-4-one;Oxidihydroartocarpesin	370.10525292;372.120902994	23806-62-4	C20H18O7	:H:C:O:	-	-	-	-	-	-	-	-	pos_9976	371.113	5.29115	M+H	-	57.5	Organic compounds	Phenylpropanoids and polyketides	Flavonoids	Flavones
Oxindole	pos	HMDB0061918	1,3-Dihydro-(2H)-indol-2-one	133.053	59-48-3	C8H7NO	:H:C:O:N:	C12312	Indolin-2-one	-	-	map00402;map01110	Benzoxazinoid biosynthesis; Biosynthesis of secondary metabolites	Metabolism;Metabolism	Biosynthesis of other secondary metabolites;Global and overview maps	pos_290	175.087	2.6813	M+H, M+ACN+H, M+NH4	-	72.1	Organic compounds	Organoheterocyclic compounds	Indoles and derivatives	Indolines
PA(14:1(9Z)/24:1(15Z))	pos	HMDB0114811	PA(14:1(9Z)/24:1(15Z))	728.536	-	C41H77O8P	:H:C:O:P:	-	-	-	-	-	-	-	-	pos_6703	773.514	5.84372	M+2Na-H	63.1	-	Organic compounds	Lipids and lipid-like molecules	Glycerophospholipids	Glycerophosphates
Palmitic amide	pos	HMDB0012273	Palmitic amide	255.256	629-54-9	C16H33NO	:H:C:O:N:	-	-	-	-	-	-	-	-	pos_2057	256.264	6.43593	M+H, M+ACN+H	60.7	-	Organic compounds	Lipids and lipid-like molecules	Fatty Acyls	Fatty amides
Palmitoylethanolamide	pos	LMFA08040013;LMFA08040057;HMDB0002100;MJDBOTE0000376	Palmitoylethanolamide	299.282	544-31-0	C18H37NO2	:H:C:O:N:	C16512	Palmitoylethanolamide;Palmidrol	-	-	map04080	Neuroactive ligand-receptor interaction	Environmental Information Processing	Signaling molecules and interaction	pos_8324	300.29	6.42908	M+H	-	50.7	Organic compounds	Organic acids and derivatives	Carboximidic acids and derivatives	Carboximidic acids
Pantothenamide	pos	HMDB0041313	Pantothenamide	218.127	7757-97-3	C9H18N2O4	:H:C:O:N:	-	-	-	-	-	-	-	-	pos_4634	219.134	2.2648	M+H	-	72.6	Organic compounds	Organic acids and derivatives	Carboxylic acids and derivatives	Amino acids, peptides, and analogues
Pantothenic Acid	pos	HMDB0000210	Pantothenic acid	219.111	79-83-4	C9H17NO5	:H:C:O:N:	C00864	Pantothenate;Pantothenic acid;(R)-Pantothenate	Vitamins and Cofactors	Vitamins	map01100;map01110;map00770;map00410;map04977	Metabolic pathways; Biosynthesis of secondary metabolites; Pantothenate and CoA biosynthesis; beta-Alanine metabolism; Vitamin digestion and absorption	Metabolism;Metabolism;Metabolism;Metabolism;Organismal Systems	Global and overview maps;Global and overview maps;Metabolism of cofactors and vitamins;Metabolism of other amino acids;Digestive system	pos_5	220.118	2.25115	M+H, 2M+Na, 2M+K, M+Na, M+H-H2O, M+H-2H2O	-	78.3	Organic compounds	Organic oxygen compounds	Organooxygen compounds	Alcohols and polyols
Pantoyllactone glucoside	pos	HMDB0041269	Pantoyllactone glucoside	292.116	-	C12H20O8	:H:C:O:	-	-	-	-	-	-	-	-	pos_2526	331.082	5.29115	M+K, 2M+Na	52.7	-	Organic compounds	Lipids and lipid-like molecules	Fatty Acyls	Fatty acyl glycosides
para-hydroxyatorvastatin	pos	HMDB0061014	para-hydroxyatorvastatin	574.248	-	C33H35FN2O6	:H:C:N:O:F:	-	-	-	-	-	-	-	-	pos_7941	597.239	7.73422	M+Na	62.7	-	Organic compounds	Organoheterocyclic compounds	Pyrroles	Substituted pyrroles
Paraxanthine	neg	HMDB0001860	Paraxanthine	180.065	611-59-6	C7H8N4O2	:H:C:O:N:	C13747	1,7-Dimethylxanthine;Paraxanthine	-	-	map01100;map01060;map01110;map01120;map00232	Metabolic pathways; Biosynthesis of plant secondary metabolites; Biosynthesis of secondary metabolites; Microbial metabolism in diverse environments; Caffeine metabolism	Metabolism;Metabolism;Metabolism;Metabolism;Metabolism	Global and overview maps;Chemical structure transformation maps;Global and overview maps;Global and overview maps;Biosynthesis of other secondary metabolites	neg_16845	161.048	3.18093	M-H2O-H	79.3	-	Organic compounds	Organoheterocyclic compounds	Imidazopyrimidines	Purines and purine derivatives
Parthenin	pos	LMPR0103420001			-	C15H18O4	:H:C:O:	C09523	Parthenin	-	-	-	-	-	-	pos_6532	263.128	5.5842	M+H	-	62.5	-	-	-	-
P-Butylaminobenzoic acid	pos	-	-	-	-	C11H15NO2	:H:C:O:N:	-	-	-	-	-	-	-	-	pos_6577	194.118	5.68648	M+H	-	67.1	-	-	-	-
PC(14:1(9Z)/20:0)	pos	HMDB0007911;LMGP01011397	PC(14:1(9Z)/20:0)	759.578	-	C42H82NO8P	:H:C:P:O:N:	C00157	Phosphatidylcholine;Lecithin;Phosphatidyl-N-trimethylethanolamine;1,2-Diacyl-sn-glycero-3-phosphocholine;Choline phosphatide;3-sn-Phosphatidylcholine	Lipids	Phospholipids	map01100;map00564;map01110;map00590;map00591;map00592;map05231;map04723	Metabolic pathways; Glycerophospholipid metabolism; Biosynthesis of secondary metabolites; Arachidonic acid metabolism; Linoleic acid metabolism; alpha-Linolenic acid metabolism; Choline metabolism in cancer; Retrograde endocannabinoid signaling	Metabolism;Metabolism;Metabolism;Metabolism;Metabolism;Metabolism;Human Diseases;Organismal Systems	Global and overview maps;Lipid metabolism;Global and overview maps;Lipid metabolism;Lipid metabolism;Lipid metabolism;Cancer: overview;Nervous system	pos_7219	782.569	6.43593	M+Na	75.2	-	Organic compounds	Lipids and lipid-like molecules	Glycerophospholipids	Glycerophosphocholines
PC(16:0/0:0)[U]	pos	-	-	-	-	C24H50NO7P	:H:C:P:O:N:	-	-	-	-	-	-	-	-	pos_8015	496.34	7.05197	M+H	-	82.6	-	-	-	-
PC(18:1(9Z)/0:0)[U]	pos	-	-	-	-	C26H52NO7P	:H:C:P:O:N:	-	-	-	-	-	-	-	-	pos_8914	522.357	6.0957	M+H	-	52.4	-	-	-	-
PC-M5'	pos	HMDB0038569	PC-M5'	479.267	133613-75-9	C29H37NO5	:H:C:O:N:	-	-	-	-	-	-	-	-	pos_8115	462.26	6.72728	M+H-H2O	65.5	-	Organic compounds	Organoheterocyclic compounds	Naphthopyrans	Not Available
P-Cresol glucuronide	pos	HMDB0011686	p-Cresol glucuronide	284.09	-	C13H16O7	:H:C:O:	-	-	-	-	-	-	-	-	pos_1362	302.124	3.75935	M+NH4, M+Na	69.4	-	Organic compounds	Organic oxygen compounds	Organooxygen compounds	Carbohydrates and carbohydrate conjugates
PD116740	pos	-	-	-	-	C20H16O7	:H:C:O:	C12401	PD116740	-	-	map01057	Biosynthesis of type II polyketide products	Metabolism	Metabolism of terpenoids and polyketides	pos_10558	369.097	4.49975	M+H	-	51.2	-	-	-	-
PE(14:0/0:0)	pos	LMGP02050003			-	C19H40NO7P	:H:C:P:O:N:	-	-	-	-	-	-	-	-	pos_7111	426.262	6.28662	M+H	-	73.8	-	-	-	-
PE(14:1(9Z)/P-16:0)	pos	HMDB0008883	PE(14:1(9Z)/P-16:0)	645.473	-	C35H68NO7P	:H:C:P:O:N:	-	-	-	-	-	-	-	-	pos_8176	663.509	6.58498	M+NH4	63.1	-	Organic compounds	Lipids and lipid-like molecules	Glycerophospholipids	Glycerophosphoethanolamines
PE(15:0/16:1(9Z))	pos	LMGP02011235;HMDB0008891	PE(15:0/16:1(9Z))	675.484	-	C36H70NO8P	:H:C:P:O:N:	-	-	-	-	-	-	-	-	pos_8037	708.512	6.95062	M+CH3OH+H	74	-	Organic compounds	Lipids and lipid-like molecules	Glycerophospholipids	Glycerophosphoethanolamines
PE(16:0/0:0)	pos	LMGP02050002;HMDB0011503	LysoPE(16:0/0:0)	453.286	-	C21H44NO7P	:H:C:P:O:N:	-	-	-	-	-	-	-	-	pos_8315	454.293	6.43593	M+H	-	77.8	Organic compounds	Lipids and lipid-like molecules	Glycerophospholipids	Glycerophosphoethanolamines
PE(16:1(9Z)/14:0)	pos	HMDB0008953;LMGP02010516	PE(16:1(9Z)/14:0)	661.468	-	C35H68NO8P	:H:C:P:O:N:	-	-	-	-	-	-	-	-	pos_8038	694.496	6.95062	M+CH3OH+H	70.9	-	Organic compounds	Lipids and lipid-like molecules	Glycerophospholipids	Glycerophosphoethanolamines
PE(18:1(9Z)/0:0)	pos	LMGP02050004			-	C23H46NO7P	:H:C:P:O:N:	-	-	-	-	-	-	-	-	pos_8327	480.309	6.42237	M+H	-	86.3	-	-	-	-
PE(DiMe(11,5)/DiMe(11,5))	pos	HMDB0061481	PE(DiMe(11,5)/DiMe(11,5))	879.599	-	C49H86NO10P	:H:C:P:O:N:	-	-	-	-	-	-	-	-	pos_5425	462.785	3.3835	M+2Na	63.9	-	Organic compounds	Lipids and lipid-like molecules	Glycerophospholipids	Glycerophosphoethanolamines
PE(P-16:0e/0:0)	pos	-	-	-	-	C21H44NO6P	:H:C:P:O:N:	-	-	-	-	-	-	-	-	pos_8250	875.589	6.50358	2M+H	56.9	-	-	-	-	-
Pelargonidin	pos	LMPK12010003;HMDB0003263	Pelargonidin	271.061	7690-51-9	C15H10O5	:H:C:O:	C05904	Pelargonidin;3,5,7-Trihydroxy-2-(4-hydroxyphenyl)benzopyrylium chloride;3,4',5,7-Tetrahydroxyflavylium chloride;Pelargonidin chloride;Pelargonidol chloride	-	-	map01100;map00942;map00941;map01110	Metabolic pathways; Anthocyanin biosynthesis; Flavonoid biosynthesis; Biosynthesis of secondary metabolites	Metabolism;Metabolism;Metabolism;Metabolism	Global and overview maps;Biosynthesis of other secondary metabolites;Biosynthesis of other secondary metabolites;Global and overview maps	pos_10971	271.06	4.02143	M+H	-	62.8	Organic compounds	Phenylpropanoids and polyketides	Flavonoids	Hydroxyflavonoids
Pelargonidin 3-sophoroside	pos	LMPK12010018;HMDB0033679	Pelargonidin 3-sophoroside	593.187	54542-60-8	C28H33O14+	:H:C:O:	C16305	Pelargonidin 3-O-sophoroside	-	-	map00942	Anthocyanin biosynthesis	Metabolism	Biosynthesis of other secondary metabolites	pos_9118	616.177	6.02078	M+Na	88.3	-	Organic compounds	Phenylpropanoids and polyketides	Flavonoids	Flavonoid glycosides
Penaresidin A	pos	LMSP01080045			-	C19H39NO3	:H:C:O:N:	-	-	-	-	-	-	-	-	pos_8926	330.301	6.0957	M+H	-	56.4	-	-	-	-
Penicilloic acid	pos	HMDB0060617	Penicilloic acid	352.109	-	C16H20N2O5S	:H:C:S:O:N:	C06567	Penicilloic acid	-	-	map00311	Penicillin and cephalosporin biosynthesis	Metabolism	Biosynthesis of other secondary metabolites	pos_5558	394.144	3.60247	M+ACN+H	70.8	-	Organic compounds	Organic acids and derivatives	Carboxylic acids and derivatives	Amino acids, peptides, and analogues
PE-NMe2(15:0/18:1(9Z))	pos	HMDB0113854	PE-NMe2(15:0/18:1(9Z))	731.547	-	C40H78NO8P	:H:C:P:O:N:	-	-	-	-	-	-	-	-	pos_8001	764.574	7.13947	M+CH3OH+H	82.9	-	Organic compounds	Lipids and lipid-like molecules	Glycerophospholipids	Glycerophosphoethanolamines
Pentadecanoylglycine	pos	HMDB0013300	Pentadecanoylglycine	299.246	-	C17H33NO3	:H:C:O:N:	-	-	-	-	-	-	-	-	pos_10660	344.218	4.38872	M+2Na-H	57.8	-	Organic compounds	Organic acids and derivatives	Carboxylic acids and derivatives	Amino acids, peptides, and analogues
Peonidin 3-rhamnoside	pos	HMDB0038091	Peonidin 3-rhamnoside	447.129	72551-79-2	C22H23O10+	:H:C:O:	-	-	-	-	-	-	-	-	pos_11463	480.162	3.46577	M+CH3OH+H	55.5	-	Organic compounds	Phenylpropanoids and polyketides	Flavonoids	Flavonoid glycosides
Perilloside A	pos	HMDB0038706	Perilloside A	314.173	-	C16H26O6	:H:C:O:	-	-	-	-	-	-	-	-	pos_5600	332.207	3.664	M+NH4	50.7	-	Organic compounds	Lipids and lipid-like molecules	Prenol lipids	Terpene glycosides
Perilloside B	neg	HMDB0040465	Perilloside B	328.152	-	C16H24O7	:H:C:O:	-	-	-	-	-	-	-	-	neg_3750	349.126	1.757	M+Na-2H	53.6	-	Organic compounds	Lipids and lipid-like molecules	Prenol lipids	Terpene glycosides
Persicachrome	pos	HMDB0036425	Persicachrome	384.266	80931-31-3	C25H36O3	:H:C:O:	-	-	-	-	-	-	-	-	pos_8604	385.275	6.25233	M+H	56.7	-	Organic compounds	Lipids and lipid-like molecules	Prenol lipids	Diterpenoids
Petasitenine	neg	HMDB0030328	Petasitenine	381.179	60102-37-6	C19H27NO7	:H:C:O:N:	C10359	Petasitenine	-	-	-	-	-	-	neg_5903	402.152	3.10245	M+Na-2H	89.1	-	Organic compounds	Organoheterocyclic compounds	Azaspirodecane derivatives	Not Available
PG(18:1(9Z)/0:0)	pos	LMGP04050006;HMDB0240602	LysoPG(18:1(9Z)/0:0)	510.296	-	C24H47O9P	:H:C:O:P:	-	-	-	-	-	-	-	-	pos_7948	511.304	7.64622	M+H	-	58.1	Organic compounds	Lipids and lipid-like molecules	Glycerophospholipids	Glycerophosphoglycerols
PGF2a ethanolamide	pos	HMDB0013628	PGF2a ethanolamide	397.283	-	C22H39NO5	:H:C:O:N:	C13828	8,11,14-Eicosatrienoylethanolamide;N-(8Z,11Z,14Z-Eicosatrienoyl)-ethanolamine	-	-	-	-	-	-	pos_9442	430.317	5.86412	M+CH3OH+H	68.4	-	Organic compounds	Lipids and lipid-like molecules	Fatty Acyls	Eicosanoids
Pheneturide	pos	-	-	-	-	C11H14N2O2	:H:C:O:N:	C12590	Pheneturide;Ethylphenacemide	-	-	-	-	-	-	pos_13284	207.113	1.99757	M+H	-	58.2	-	-	-	-
Phenylalanyl-Gamma-glutamate	pos	HMDB0029009	Phenylalanyl-Gamma-glutamate	293.138	-	C14H19N3O4	:H:C:O:N:	-	-	-	-	-	-	-	-	pos_7936	625.234	7.93692	2M+K	53.2	-	Organic compounds	Organic acids and derivatives	Carboxylic acids and derivatives	Amino acids, peptides, and analogues
Phenylalanyl-Glutamate	pos	HMDB0028994	Phenylalanylglutamic acid	294.122	-	C14H18N2O5	:H:C:O:N:	-	-	-	-	-	-	-	-	pos_5415	259.108	3.36978	M+H-2H2O	53.9	-	Organic compounds	Organic acids and derivatives	Carboxylic acids and derivatives	Amino acids, peptides, and analogues
Phenylalanyl-Isoleucine	pos	HMDB0028998	Phenylalanylisoleucine	278.163	-	C15H22N2O3	:H:C:O:N:	-	-	-	-	-	-	-	-	pos_6678	261.16	5.82315	M+H-H2O	62.5	-	Organic compounds	Organic acids and derivatives	Carboxylic acids and derivatives	Amino acids, peptides, and analogues
Phenylalanyl-Methionine	pos	HMDB0029001	Phenylalanylmethionine	296.119	-	C14H20N2O3S	:H:C:S:O:N:	-	-	-	-	-	-	-	-	pos_10391	279.117	4.71968	M+H-H2O	57	-	Organic compounds	Organic acids and derivatives	Carboxylic acids and derivatives	Amino acids, peptides, and analogues
Phenylalanylphenylalanine	neg	HMDB0013302	Phenylalanylphenylalanine	312.147	2577-40-4	C18H20N2O3	:H:C:O:N:	-	-	-	-	-	-	-	-	neg_7282	311.141	4.21728	M-H	87.5	-	Organic compounds	Organic acids and derivatives	Carboxylic acids and derivatives	Amino acids, peptides, and analogues
Phenylalanyl-Threonine	pos	HMDB0029005	Phenylalanylthreonine	266.127	-	C13H18N2O4	:H:C:O:N:	-	-	-	-	-	-	-	-	pos_5210	249.124	3.07692	M+H-H2O	64.2	-	Organic compounds	Organic acids and derivatives	Carboxylic acids and derivatives	Amino acids, peptides, and analogues
Phenylalanyl-Valine	pos	HMDB0029008	Phenylalanylvaline	264.147	-	C14H20N2O3	:H:C:O:N:	-	-	-	-	-	-	-	-	pos_6429	247.144	5.34553	M+H-H2O	63.6	-	Organic compounds	Organic acids and derivatives	Carboxylic acids and derivatives	Amino acids, peptides, and analogues
Phosphocholine	pos	HMDB0001565	Phosphorylcholine	184.074	-	C5H14NO4P	:H:C:P:O:N:	C00588	Choline phosphate;Phosphorylcholine;Phosphocholine;O-Phosphocholine	-	-	map01100;map00564;map05231	Metabolic pathways; Glycerophospholipid metabolism; Choline metabolism in cancer	Metabolism;Metabolism;Human Diseases	Global and overview maps;Lipid metabolism;Cancer: overview	pos_8211	184.074	6.53085	M+H	-	71.1	Organic compounds	Organic nitrogen compounds	Organonitrogen compounds	Quaternary ammonium salts
P-Hydroxybenzaldehyde	pos	HMDB0011718;MJDBOTE0000554	4-Hydroxybenzaldehyde	122.037	123-08-0	C7H6O2	:H:C:O:	C00633	4-Hydroxybenzaldehyde;p-Hydroxybenzaldehyde	-	-	map01100;map01120;map00627;map00623;map00363;map01061	Metabolic pathways; Microbial metabolism in diverse environments; Aminobenzoate degradation; Toluene degradation; Bisphenol degradation; Biosynthesis of phenylpropanoids	Metabolism;Metabolism;Metabolism;Metabolism;Metabolism;Metabolism	Global and overview maps;Global and overview maps;Xenobiotics biodegradation and metabolism;Xenobiotics biodegradation and metabolism;Xenobiotics biodegradation and metabolism;Chemical structure transformation maps	pos_11589	105.034	3.3425	M+H-H2O	-	70.6	Organic compounds	Organic oxygen compounds	Organooxygen compounds	Carbonyl compounds
P-Hydroxybenzophenone	pos	-	-	-	-	C13H10O2	:H:C:O:	-	-	-	-	-	-	-	-	pos_10272	199.076	4.87598	M+H	-	56.6	-	-	-	-
Piloty's Acid	pos	-	-	-	-	C6H7NO3S	:H:C:S:O:N:	-	-	-	-	-	-	-	-	pos_12453	174.022	2.53093	M+H	-	70.2	-	-	-	-
Pinolenic Acid	pos	LMFA01030344			-	C18H30O2	:H:C:O:	-	-	-	-	-	-	-	-	pos_8737	279.232	6.1908	M+H	-	57.1	-	-	-	-
Pinostilbenoside	pos	HMDB0039273	Pinostilbenoside	404.147	58762-96-2	C21H24O8	:H:C:O:	-	-	-	-	-	-	-	-	pos_592	422.182	5.29115	M+H-2H2O, M+H-H2O, M+NH4	55	-	Organic compounds	Phenylpropanoids and polyketides	Stilbenes	Stilbene glycosides
Piperidine	pos	HMDB0034301	Piperidine	85.0891	110-89-4	C5H11N	:H:C:N:	C01746	Piperidine;Azacyclohexane;Hexahydropyridine	-	-	map00960;map04974	Tropane, piperidine and pyridine alkaloid biosynthesis; Protein digestion and absorption	Metabolism;Organismal Systems	Biosynthesis of other secondary metabolites;Digestive system	pos_13768	86.097	1.70435	M+H	-	80.5	Organic compounds	Organoheterocyclic compounds	Piperidines	Not Available
Pisumionoside	pos	HMDB0039947	Pisumionoside	404.205	371113-06-3	C19H32O9	:H:C:O:	-	-	-	-	-	-	-	-	pos_8850	446.237	6.14328	M+ACN+H	54.6	-	Organic compounds	Lipids and lipid-like molecules	Prenol lipids	Terpene glycosides
Pisumsaponin II	pos	HMDB0038317	Pisumsaponin II	940.503	333334-37-5	C48H76O18	:H:C:O:	-	-	-	-	-	-	-	-	pos_2225	923.501	6.12955	M+H-H2O, M+H	90.1	-	Organic compounds	Lipids and lipid-like molecules	Prenol lipids	Terpene glycosides
Plantagonine	pos	HMDB0033482	Plantagonine	177.079	21857-97-6	C10H11NO2	:H:C:O:N:	-	-	-	-	-	-	-	-	pos_5334	178.087	3.23353	M+H	-	54.1	Organic compounds	Organoheterocyclic compounds	Pyridines and derivatives	Pyridinecarboxylic acids and derivatives
P-Mentha-1,3,5,8-tetraene	pos	HMDB0029641	p-Mentha-1,3,5,8-tetraene	132.094	1195-32-0	C10H12	:H:C:	-	-	-	-	-	-	-	-	pos_11303	133.101	3.64345	M+H	-	74.9	Organic compounds	Benzenoids	Benzene and substituted derivatives	Phenylpropenes
Pokeberrygenin	pos	HMDB0034653	Pokeberrygenin	516.345	75206-90-5	C31H48O6	:H:C:O:	-	-	-	-	-	-	-	-	pos_6822	534.379	5.98013	M+NH4	59.1	-	Organic compounds	Lipids and lipid-like molecules	Prenol lipids	Triterpenoids
Polyethylene, oxidized	pos	HMDB0032472	Polyethylene, oxidized	244.131	68441-17-8	C12H20O5	:H:C:O:	-	-	-	-	-	-	-	-	pos_10846	245.139	4.15822	M+H	-	63.9	Organic compounds	Organic acids and derivatives	Keto acids and derivatives	Medium-chain keto acids and derivatives
Poly-g-D-glutamate	neg	HMDB0004135	Poly-g-D-glutamate	518.186	-	C20H30N4O12	:H:C:O:N:	C05723	Poly-gamma-D-glutamate	-	-	map00471	D-Glutamine and D-glutamate metabolism	Metabolism	Metabolism of other amino acids	neg_19122	555.137	1.9585	M+K-2H	67.6	-	Organic compounds	Organic acids and derivatives	Carboxylic acids and derivatives	Amino acids, peptides, and analogues
Polypodoside A	pos	HMDB0034053	Polypodoside A	884.477	119784-25-7	C45H72O17	:H:C:O:	-	-	-	-	-	-	-	-	pos_11967	454.238	2.96762	M+H+Na	69.8	-	Organic compounds	Lipids and lipid-like molecules	Steroids and steroid derivatives	Steroidal glycosides
Polysorbate 60	pos	HMDB0037183	Polysorbate 60	434.288	9005-67-8	C22H42O8	:H:C:O:	-	-	-	-	-	-	-	-	pos_10103	399.272	5.1275	M+H-2H2O	60.1	-	Organic compounds	Lipids and lipid-like molecules	Fatty Acyls	Fatty acid esters
Porric acid A	pos	HMDB0031912	Porric acid A	302.079	207285-00-5	C16H14O6	:H:C:O:	-	-	-	-	-	-	-	-	pos_10655	303.087	4.39542	M+H	-	52.5	Organic compounds	Organoheterocyclic compounds	Benzofurans	Dibenzofurans
Prednisone	pos	LMST02030180;HMDB0014773	Prednisone	358.178	1953-03-02	C21H26O5	:H:C:O:	C07370	Prednisone	-	-	-	-	-	-	pos_5195	400.208	3.05635	M+ACN+H	58.1	-	Organic compounds	Lipids and lipid-like molecules	Steroids and steroid derivatives	Hydroxysteroids
Pregnan-20-one, 17-(acetyloxy)-3-hydroxy-6-methyl-, (3b,5b,6a)-	pos	-	-	-	-	C24H38O4	:H:C:O:	-	-	-	-	-	-	-	-	pos_8921	391.285	6.0957	M+H	-	78.8	-	-	-	-
Pregnenolone	pos	LMST02030088;HMDB0000253;MJDBOTE0000783	Pregnenolone	316.24	145-13-1	C21H32O2	:H:C:O:	C01953	Pregnenolone;5-Pregnen-3beta-ol-20-one;3beta-Hydroxypregn-5-en-20-one	Steroids;Hormones and transmitters	21-Carbon atoms;Steroid hormones	map01100;map04913;map04925;map04927;map04934;map00140	Metabolic pathways; Ovarian steroidogenesis; Aldosterone synthesis and secretion; Cortisol synthesis and secretion; Cushing syndrome; Steroid hormone biosynthesis	Metabolism;Organismal Systems;Organismal Systems;Organismal Systems;Human Diseases;Metabolism	Global and overview maps;Endocrine system;Endocrine system;Endocrine system;Endocrine and metabolic disease;Lipid metabolism	pos_416	317.248	5.86412	M+H, M+Na, M+H-H2O	-	79.5	Organic compounds	Lipids and lipid-like molecules	Steroids and steroid derivatives	Pregnane steroids
Prenyl glucoside	pos	HMDB0031876	Prenyl glucoside	248.126	117861-55-9	C11H20O6	:H:C:O:	C09808	Phellamurin;8-Prenyldihydrokaempferol 7-glucoside	-	-	-	-	-	-	pos_3836	266.16	1.05635	M+NH4	54.5	-	Organic compounds	Lipids and lipid-like molecules	Fatty Acyls	Fatty acyl glycosides
Prenyl-L-cysteine	pos	HMDB0012286	S-Prenyl-L-cysteine	189.082	-	C8H15NO2S	:H:C:S:O:N:	C06751	Prenyl-L-cysteine;S-Prenyl-L-cysteine	-	-	-	-	-	-	pos_11521	190.09	3.41092	M+H	-	54.4	Organic compounds	Organic acids and derivatives	Carboxylic acids and derivatives	Amino acids, peptides, and analogues
Priverogenin A	pos	HMDB0034530	Priverogenin A	472.355	18443-26-0	C30H48O4	:H:C:O:	-	-	-	-	-	-	-	-	pos_2235	455.352	6.10238	M+H-H2O, M+H	-	65.1	Organic compounds	Lipids and lipid-like molecules	Prenol lipids	Triterpenoids
Procurcumadiol	pos	HMDB0034721	Procurcumadiol	250.157	129673-90-1	C15H22O3	:H:C:O:	-	-	-	-	-	-	-	-	pos_8785	251.165	6.17037	M+H	-	53.7	Organic compounds	Lipids and lipid-like molecules	Prenol lipids	Sesquiterpenoids
Prolyl-Gamma-glutamate	pos	HMDB0029031	Prolyl-Gamma-glutamate	243.122	-	C10H17N3O4	:H:C:O:N:	-	-	-	-	-	-	-	-	pos_13150	226.119	2.08018	M+H-H2O	67.3	-	Organic compounds	Organic acids and derivatives	Carboxylic acids and derivatives	Amino acids, peptides, and analogues
Prolylglycine	neg	HMDB0011178	Prolylglycine	172.085	2578-57-6	C7H12N2O3	:H:C:O:N:	-	-	-	-	-	-	-	-	neg_3040	171.077	0.7148	M-H	58.4	-	Organic compounds	Organic acids and derivatives	Carboxylic acids and derivatives	Amino acids, peptides, and analogues
Prolylphenylalanine	pos	HMDB0011179	Prolylphenylalanine	262.132	13589-02-1	C14H18N2O3	:H:C:O:N:	-	-	-	-	-	-	-	-	pos_10700	280.166	4.34088	M+NH4	63	-	Organic compounds	Organic acids and derivatives	Carboxylic acids and derivatives	Amino acids, peptides, and analogues
Propanoyl phosphate	pos	-	-	-	-	C3H7O5P	:H:C:O:P:	C02876	Propanoyl phosphate;Propionyl phosphate	-	-	map01100;map00660;map00640	Metabolic pathways; C5-Branched dibasic acid metabolism; Propanoate metabolism	Metabolism;Metabolism;Metabolism	Global and overview maps;Carbohydrate metabolism;Carbohydrate metabolism	pos_7940	155.011	7.8087	M+H	-	56.4	-	-	-	-
Prostaglandin E3	pos	HMDB0002664;LMFA03010135	Prostaglandin E3	350.209	802-31-3	C20H30O5	:H:C:O:	C06439	Prostaglandin E3	Lipids	Eicosanoids	-	-	-	-	pos_10516	368.244	4.55413	M+NH4	73.1	-	Organic compounds	Lipids and lipid-like molecules	Fatty Acyls	Eicosanoids
Prostaglandin F2a-d9	pos	-	-	-	-	C20H25D9O5	:H:C:D:O:	-	-	-	-	-	-	-	-	pos_7128	346.296	6.31362	M+H-H2O	-	61.4	-	-	-	-
Prostaglandin J2	pos	HMDB0002710;HMDB0004238;LMFA03010019	Prostaglandin J2;Delta-12-Prostaglandin J2	334.214409448;334.214409448	60203-57-8	C20H30O4	:H:C:O:	C05957	Prostaglandin J2;PGJ2	Lipids	Eicosanoids	map00590;map01100;map04726	Arachidonic acid metabolism; Metabolic pathways; Serotonergic synapse	Metabolism;Metabolism;Organismal Systems	Lipid metabolism;Global and overview maps;Nervous system	pos_6977	367.248	6.14997	M+CH3OH+H	56.8	-	Organic compounds	Lipids and lipid-like molecules	Fatty Acyls	Eicosanoids
Protoporphyrin IX	pos	HMDB0012947;HMDB0000241;MJDBOTE0001159	Ferrocytochrome;Protoporphyrin IX	604.176194;562.258005596	553-12-8	C34H34N4O4	:H:C:O:N:	C02191	Protoporphyrin;Protoporphyrin IX;Porphyrinogen IX	-	-	map01100;map01110;map00860	Metabolic pathways; Biosynthesis of secondary metabolites; Porphyrin and chlorophyll metabolism	Metabolism;Metabolism;Metabolism	Global and overview maps;Global and overview maps;Metabolism of cofactors and vitamins	pos_8401	563.266	6.3679	M+H	-	90.9	Organic compounds	Organoheterocyclic compounds	Tetrapyrroles and derivatives	Metallotetrapyrroles
Prunasin	pos	HMDB0035022;HMDB0034934	Prulaurasin;Prunasin	295.105587281;295.105587281	138-53-4;99-18-3	C14H17NO6	:H:C:O:N:	C00844	Prunasin;(R)-Prunasin	-	-	map00460;map01100;map01110	Cyanoamino acid metabolism; Metabolic pathways; Biosynthesis of secondary metabolites	Metabolism;Metabolism;Metabolism	Metabolism of other amino acids;Global and overview maps;Global and overview maps	pos_4966	313.14	2.71483	M+NH4	57.7	-	Organic compounds	Organic oxygen compounds	Organooxygen compounds	Carbohydrates and carbohydrate conjugates
PS(16:0/0:0)	pos	LMGP03050002			-	C22H44NO9P	:H:C:P:O:N:	-	-	-	-	-	-	-	-	pos_6059	498.282	4.52032	M+H	-	63.9	-	-	-	-
PS(18:3(6Z,9Z,12Z)/20:1(11Z))	pos	LMGP03010386;HMDB0112455	PS(18:3(6Z,9Z,12Z)/20:1(11Z))	811.536	-	C44H78NO10P	:H:C:P:O:N:	-	-	-	-	-	-	-	-	pos_11413	428.754	3.52732	M+2Na	51.8	-	Organic compounds	Lipids and lipid-like molecules	Glycerophospholipids	Glycerophosphoserines
PS(20:4(8Z,11Z,14Z,17Z)/22:4(7Z,10Z,13Z,16Z))	pos	HMDB0112674	PS(20:4(8Z,11Z,14Z,17Z)/22:4(7Z,10Z,13Z,16Z))	859.536	-	C48H78NO10P	:H:C:P:O:N:	-	-	-	-	-	-	-	-	pos_10629	452.753	4.41583	M+2Na	59.8	-	Organic compounds	Lipids and lipid-like molecules	Glycerophospholipids	Glycerophosphoserines
PS(O-16:0/0:0)	pos	LMGP03060003			-	C22H46NO8P	:H:C:P:O:N:	-	-	-	-	-	-	-	-	pos_9600	484.302	5.75473	M+H	-	58.2	-	-	-	-
PS(P-16:0/0:0)	pos	LMGP03070003			-	C22H44NO8P	:H:C:P:O:N:	-	-	-	-	-	-	-	-	pos_10689	482.287	4.35442	M+H	-	54.3	-	-	-	-
Pseudooxynicotine	pos	HMDB0001240	Pseudooxynicotine	178.111	2055-23-4	C10H14N2O	:H:C:O:N:	C20361	Pseudooxynicotine;4-(Methylamino)-1-(pyridin-3-yl)butan-1-one	-	-	map01100;map01120;map00760	Metabolic pathways; Microbial metabolism in diverse environments; Nicotinate and nicotinamide metabolism	Metabolism;Metabolism;Metabolism	Global and overview maps;Global and overview maps;Metabolism of cofactors and vitamins	pos_7461	161.108	8.22432	M+H-H2O	61.9	-	Organic compounds	Organic oxygen compounds	Organooxygen compounds	Carbonyl compounds
Pteroic acid	pos	-	-	-	-	C14H12N6O3	:H:C:O:N:	C07582	Pteroic acid	-	-	-	-	-	-	pos_11408	313.105	3.53418	M+H	-	71.7	-	-	-	-
Pteroside Z	pos	HMDB0032587	Pteroside Z	394.199	35943-37-4	C21H30O7	:H:C:O:	-	-	-	-	-	-	-	-	pos_12907	395.203	2.18267	M+H	-	51.7	Organic compounds	Organic oxygen compounds	Organooxygen compounds	Carbohydrates and carbohydrate conjugates
P-Tolualdehyde	pos	HMDB0029638	4-Methylbenzaldehyde	120.058	104-87-0	C8H8O	:H:C:O:	C06758	p-Tolualdehyde;p-Methylbenzaldehyde;4-Methylbenzaldehyde;4-Toluylaldehyde;p-Formyltoluene	-	-	map01100;map01220;map00622;map01120	Metabolic pathways; Degradation of aromatic compounds; Xylene degradation; Microbial metabolism in diverse environments	Metabolism;Metabolism;Metabolism;Metabolism	Global and overview maps;Global and overview maps;Xenobiotics biodegradation and metabolism;Global and overview maps	pos_2299	121.065	6.06852	M+H, M+ACN+H	-	85.4	Organic compounds	Benzenoids	Benzene and substituted derivatives	Benzoyl derivatives
Pummeline	pos	HMDB0040382	Pummeline	271.084	145940-36-9	C15H13NO4	:H:C:O:N:	-	-	-	-	-	-	-	-	pos_11703	313.118	3.21982	M+ACN+H	56.1	-	Organic compounds	Organoheterocyclic compounds	Quinolines and derivatives	Benzoquinolines
Pyranocyanin A	pos	HMDB0035420	Pyranocyanin A	633.182	-	C30H33O15+	:H:C:O:	-	-	-	-	-	-	-	-	pos_6772	666.212	5.91193	M+CH3OH+H	76.7	-	Organic compounds	Phenylpropanoids and polyketides	Flavonoids	Flavonoid glycosides
Pyridine N-oxide glucuronide	pos	HMDB0061177	Pyridine N-oxide glucuronide	272.077	-	C11H14NO7+	:H:C:O:N:	-	-	-	-	-	-	-	-	pos_4080	314.11	1.67035	M+ACN+H	73	-	Organic compounds	Organic oxygen compounds	Organooxygen compounds	Carbohydrates and carbohydrate conjugates
Pyridoxine (Vitamin B6)	pos	-	-	-	-	C8H11NO3	:H:C:O:N:	-	-	-	-	-	-	-	-	pos_2927	170.081	1.49987	M+H-H2O, M+H	-	57.5	-	-	-	-
Quadrone	pos	-	-	-	-	C15H20O3	:H:C:O:	C09537	Quadrone	-	-	-	-	-	-	pos_1517	249.149	4.78745	M+H-H2O, M+H	-	64.9	-	-	-	-
Quassinol	pos	HMDB0037235	Quassinol	360.157	21018-87-1	C20H24O6	:H:C:O:	-	-	-	-	-	-	-	-	pos_6694	383.149	5.83687	M+Na	64.9	-	Organic compounds	Lipids and lipid-like molecules	Prenol lipids	Terpene lactones
Quercitrin	neg	HMDB0135149;LMPK12112171;HMDB0033751	2-(3,4-dihydroxyphenyl)-5,7-dihydroxy-3-[(3,4,5-trihydroxy-6-methyloxan-2-yl)oxy]-4H-chromen-4-one;Quercitrin	448.100561464;448.100561482	522-12-3	C21H20O11	:H:C:O:	C01750	Quercitrin;Quercetin 3-L-rhamnoside;Quercetin 3-O-alpha-L-rhamnopyranoside	-	-	map00944	Flavone and flavonol biosynthesis	Metabolism	Biosynthesis of other secondary metabolites	neg_16261	447.094	3.57298	M-H	93.1	-	Organic compounds	Phenylpropanoids and polyketides	Flavonoids	Flavonoid glycosides
Queuosine	pos	HMDB0011596	Queuosine	409.16	57072-36-3	C17H23N5O7	:H:C:O:N:	-	-	-	-	-	-	-	-	pos_13394	410.168	1.95638	M+H	-	51.1	Organic compounds	Nucleosides, nucleotides, and analogues	Pyrrolopyrimidine nucleosides and nucleotides	Not Available
Quinazoline acetic acid (3(2H)-Quinazolineacetic acid, 1,4-dihydro-2,4-dioxo-)	pos	-	-	-	-	C10H8N2O4	:H:C:O:N:	-	-	-	-	-	-	-	-	pos_11961	221.056	2.98135	M+H	-	64.1	-	-	-	-
Quinic acid	pos	HMDB0003072;HMDB0042004	Quinic acid;Quinaldine	192.063388116;143.073499293	77-95-2	C7H12O6	:H:C:O:	C00296	Quinate;Quinic acid;Kinic acid;Chinic acid;L-Quinic acid;L-Quinate;(-)-Quinic acid	-	-	map01100;map00400	Metabolic pathways; Phenylalanine, tyrosine and tryptophan biosynthesis	Metabolism;Metabolism	Global and overview maps;Amino acid metabolism	pos_3283	234.098	2.07332	M+ACN+H, 2M+H	50.1	-	Organic compounds	Organic oxygen compounds	Organooxygen compounds	Alcohols and polyols
Quinquenoside IV	pos	HMDB0032829	Quinquenoside IV	1122.58	208764-54-9	C54H90O24	:H:C:O:	-	-	-	-	-	-	-	-	pos_5737	562.303	3.90782	M+2H	59.2	-	Organic compounds	Organic acids and derivatives	Carboxylic acids and derivatives	Peroxycarboxylic acids and derivatives
Racepinephrine	pos	HMDB0062515	Oxidized-adrenal-ferredoxin	183.09	-	C9H13NO3	:H:C:O:N:	-	-	-	-	-	-	-	-	pos_11939	184.097	3.00178	M+H	-	51.9	Organic compounds	Benzenoids	Phenols	Benzenediols
Rebaudioside C	pos	HMDB0034947;LMPR01040132	Rebaudioside C	950.436	63550-99-2	C44H70O22	:H:C:O:	-	-	-	-	-	-	-	-	pos_4363	973.424	1.98382	M+Na	70.8	-	Organic compounds	Lipids and lipid-like molecules	Prenol lipids	Terpene glycosides
Resibufogenin	pos	LMST01130031			-	C24H32O4	:H:C:O:	C17058	Resibufogenin;Bufogein	Steroids	24-Carbon atoms	-	-	-	-	pos_8966	385.238	6.08195	M+H	-	72.8	-	-	-	-
Retinoyl b-glucuronide	pos	HMDB0003141	Retinoyl b-glucuronide	476.241	401-10-5	C26H36O8	:H:C:O:	C11061	all-trans-Retinoyl-beta-glucuronide;Retinoyl glucuronide	-	-	map00830	Retinol metabolism	Metabolism	Metabolism of cofactors and vitamins	pos_4665	509.276	2.29207	M+CH3OH+H	57.1	-	Organic compounds	Lipids and lipid-like molecules	Prenol lipids	Terpene glycosides
Rhamnazin 3-sophoroside	pos	HMDB0038235	Rhamnazin 3-sophoroside	654.18	259234-18-9	C29H34O17	:H:C:O:	-	-	-	-	-	-	-	-	pos_10530	718.198	4.53388	M+ACN+Na	81.6	-	Organic compounds	Phenylpropanoids and polyketides	Flavonoids	Flavonoid glycosides
Rhoifolin	pos	HMDB0038848;MJDBOTE0000271	Rhoifolin	578.164	17306-46-6	C27H30O14	:H:C:O:	C12627	Apigenin 7-O-neohesperidoside;Rhoifolin;Rhoifoloside	-	-	map00944	Flavone and flavonol biosynthesis	Metabolism	Biosynthesis of other secondary metabolites	pos_10332	579.171	4.78745	M+H	-	77.6	Organic compounds	Phenylpropanoids and polyketides	Flavonoids	Flavonoid glycosides
Rhubafuran	pos	HMDB0036021	Rhubafuran	176.12	82461-14-1	C12H16O	:H:C:O:	-	-	-	-	-	-	-	-	pos_2599	159.117	4.78058	M+H-H2O, M+H	51.4	-	Organic compounds	Benzenoids	Benzene and substituted derivatives	Not Available
Riboflavin	pos	HMDB0001520;HMDB0000244;MJDBOTE0000812	Flavin mononucleotide;Riboflavin	456.104614802;376.138284392	83-88-5	C17H20N4O6	:H:C:O:N:	C00255	Riboflavin;Lactoflavin;7,8-Dimethyl-10-ribitylisoalloxazine;Vitamin B2	Vitamins and Cofactors	Vitamins	map01100;map02010;map01110;map00740;map04977	Metabolic pathways; ABC transporters; Biosynthesis of secondary metabolites; Riboflavin metabolism; Vitamin digestion and absorption	Metabolism;Environmental Information Processing;Metabolism;Metabolism;Organismal Systems	Global and overview maps;Membrane transport;Global and overview maps;Metabolism of cofactors and vitamins;Digestive system	pos_1294	377.146	3.37663	M+H, M+Na	-	96	Organic compounds	Nucleosides, nucleotides, and analogues	Flavin nucleotides	Not Available
Ribosylimidazoleacetic acid	pos	-	-	-	-	C10H14N2O6	:H:C:O:N:	-	-	-	-	-	-	-	-	pos_13686	259.093	1.80582	M+H	-	52	-	-	-	-
Ricinoleic Acid methyl ester	pos	-	-	-	-	C19H36O3	:H:C:O:	-	-	-	-	-	-	-	-	pos_2159	313.274	6.22502	M+H, M+2Na-H	-	58.4	-	-	-	-
Robtein	pos	LMPK12120118			-	C15H12O6	:H:C:O:	-	-	-	-	-	-	-	-	pos_9818	289.071	5.50227	M+H	-	69.5	-	-	-	-
Rockogenin	pos	HMDB0033769;LMST01080017	Rockogenin	432.324	16653-52-4	C27H44O4	:H:C:O:	-	-	-	-	-	-	-	-	pos_475	455.314	6.98437	M+H-2H2O, M+Na, M+H-H2O	77.8	-	Organic compounds	Organoheterocyclic compounds	Diazanaphthalenes	Benzodiazines
Rollidecin D	pos	HMDB0031886	Rollidecin D	606.486	200703-17-9	C37H66O6	:H:C:O:	-	-	-	-	-	-	-	-	pos_7372	639.518	6.8964	M+CH3OH+H	74.5	-	Organic compounds	Lipids and lipid-like molecules	Fatty Acyls	Fatty alcohols
Rotundine B	pos	HMDB0035232	Rotundine B	233.178	-	C15H23NO	:H:C:O:N:	-	-	-	-	-	-	-	-	pos_10149	234.186	5.06278	M+H	-	65.4	Organic compounds	Organoheterocyclic compounds	Pyridines and derivatives	Methylpyridines
R-Palmitoyl-(2-methyl) Ethanolamide	pos	-	-	-	-	C19H39NO2	:H:C:O:N:	-	-	-	-	-	-	-	-	pos_8992	314.306	6.0751	M+H	-	54.2	-	-	-	-
RPR123142	pos	HMDB0060871	RPR123142	821.362	-	C44H55NO14	:H:C:O:N:	-	-	-	-	-	-	-	-	pos_10547	786.346	4.50662	M+H-2H2O	58.1	-	Organic compounds	Lipids and lipid-like molecules	Prenol lipids	Diterpenoids
R-Soterenol	pos	-	-	-	-	C12H20N2O4S	:H:C:S:O:N:	C11769	R-Soterenol	-	-	-	-	-	-	pos_12694	289.122	2.33962	M+H	-	50.3	-	-	-	-
Rutarin	pos	HMDB0030884	Rutarin	424.137	20320-81-4	C20H24O10	:H:C:O:	C09309	Rutarin	-	-	-	-	-	-	pos_4041	469.106	1.61607	M+2Na-H	54.7	-	Organic compounds	Phenylpropanoids and polyketides	Coumarins and derivatives	Coumarin glycosides
Saccharopine	pos	HMDB0000279	Saccharopine	276.132	997-68-2	C11H20N2O6	:H:C:O:N:	C00449	N6-(L-1,3-Dicarboxypropyl)-L-lysine;Saccharopine;L-Saccharopine;N-[(S)-5-Amino-5-carboxypentyl]-L-glutamic acid	-	-	map01100;map00310;map01110;map00300;map01230	Metabolic pathways; Lysine degradation; Biosynthesis of secondary metabolites; Lysine biosynthesis; Biosynthesis of amino acids	Metabolism;Metabolism;Metabolism;Metabolism;Metabolism	Global and overview maps;Amino acid metabolism;Global and overview maps;Amino acid metabolism;Global and overview maps	pos_14481	277.14	0.66775	M+H	-	74.6	Organic compounds	Organic acids and derivatives	Carboxylic acids and derivatives	Amino acids, peptides, and analogues
S-Adenosylmethionine	pos	HMDB0001185	S-Adenosylmethionine	399.145	485-80-3	C15H23N6O5S+	:H:C:S:O:N:	C00019	S-Adenosyl-L-methionine;S-Adenosylmethionine;AdoMet;SAM	Vitamins and Cofactors	Cofactors	map01100;map01110;map00908;map00270;map00330;map01230;map00261;map04122;map01070;map01060	Metabolic pathways; Biosynthesis of secondary metabolites; Zeatin biosynthesis; Cysteine and methionine metabolism; Arginine and proline metabolism; Biosynthesis of amino acids; Monobactam biosynthesis; Sulfur relay system; Biosynthesis of plant hormones; Biosynthesis of plant secondary metabolites	Metabolism;Metabolism;Metabolism;Metabolism;Metabolism;Metabolism;Metabolism;Genetic Information Processing;Metabolism;Metabolism	Global and overview maps;Global and overview maps;Metabolism of terpenoids and polyketides;Amino acid metabolism;Amino acid metabolism;Global and overview maps;Biosynthesis of other secondary metabolites;Folding, sorting and degradation;Chemical structure transformation maps;Chemical structure transformation maps	pos_5400	382.143	3.3425	M+H-H2O	59.3	-	Organic compounds	Nucleosides, nucleotides, and analogues	5'-deoxyribonucleosides	5'-deoxy-5'-thionucleosides
Sandosaponin B	pos	HMDB0031883	Sandosaponin B	956.498	-	C48H76O19	:H:C:O:	-	-	-	-	-	-	-	-	pos_2380	957.506	5.95957	M+H, M+Na	71.5	-	Organic compounds	Lipids and lipid-like molecules	Prenol lipids	Terpene glycosides
Sarmentosin	pos	HMDB0030697	Sarmentosin	275.101	71933-54-5	C11H17NO7	:H:C:O:N:	C08340	Sarmentosin;2-Butenenitrile,4-(beta-D-glucopyranosyloxy)-2-(hydroxymethyl)-, (E)-	-	-	-	-	-	-	pos_13778	308.134	1.6839	M+CH3OH+H	78.3	-	Organic compounds	Lipids and lipid-like molecules	Fatty Acyls	Fatty acyl glycosides
Sarracine	pos	-	-	-	-	C18H27NO5	:H:C:O:N:	C10383	Sarracine;7-Angelyl-9-sarracinylplatynecine	-	-	-	-	-	-	pos_5898	338.197	4.21947	M+H	-	59.7	-	-	-	-
Saxitoxin	pos	HMDB0029368	Saxitoxin	299.134	35523-89-8	C10H17N7O4	:H:C:O:N:	C13757	Saxitoxin	-	-	-	-	-	-	pos_5249	322.122	3.12447	M+Na	55	-	Organic compounds	Phenylpropanoids and polyketides	Saxitoxins, gonyautoxins, and derivatives	Not Available
Schaftoside	pos	LMPK12110207;HMDB0033571;MJDBOTE0001262	6-beta-D-Glucopyranosyl-8-beta-D-ribopyranosylapigenin	564.148	-	C26H28O14	:H:C:O:	C10181	Schaftoside	-	-	-	-	-	-	pos_1354	565.156	3.69782	M+H-H2O, M+H	-	91.9	Organic compounds	Phenylpropanoids and polyketides	Flavonoids	Flavonoid glycosides
Secoeremopetasitolide A	pos	HMDB0041364	Secoeremopetasitolide A	366.168	178402-70-5	C19H26O7	:H:C:O:	-	-	-	-	-	-	-	-	pos_11200	384.202	3.75935	M+NH4	77.1	-	Organic compounds	Lipids and lipid-like molecules	Prenol lipids	Terpene lactones
Secoeremopetasitolide B	pos	HMDB0041363	Secoeremopetasitolide B	394.199	178402-71-6	C21H30O7	:H:C:O:	-	-	-	-	-	-	-	-	pos_214	395.203	1.90168	M+H-2H2O, M+H-H2O, M+H	59.2	-	Organic compounds	Lipids and lipid-like molecules	Prenol lipids	Terpene lactones
Sepiapterin	pos	HMDB0000238	Sepiapterin	237.086	17094-01-8	C9H11N5O3	:H:C:O:N:	C00835	Sepiapterin	-	-	map01100;map00790	Metabolic pathways; Folate biosynthesis	Metabolism;Metabolism	Global and overview maps;Metabolism of cofactors and vitamins	pos_12583	238.094	2.42167	M+H	-	55.3	Organic compounds	Organoheterocyclic compounds	Pteridines and derivatives	Pterins and derivatives
Sequiterpene Lactone 326	pos	-	-	-	-	C15H20O4	:H:C:O:	-	-	-	-	-	-	-	-	pos_6445	265.144	5.38622	M+H	-	79.2	-	-	-	-
Serratine	pos	-	-	-	-	C16H25NO3	:H:C:O:N:	C09901	Serratine	-	-	-	-	-	-	pos_10039	280.191	5.22305	M+H	-	79.6	-	-	-	-
Serratol	pos	HMDB0039827	Serratol	290.261	67814-27-1	C20H34O	:H:C:O:	-	-	-	-	-	-	-	-	pos_7224	308.295	6.44948	M+NH4	57.7	-	Organic compounds	Lipids and lipid-like molecules	Prenol lipids	Diterpenoids
Serylglutamic acid	pos	HMDB0029038	Serylglutamic acid	234.085	6403-16-3	C8H14N2O6	:H:C:O:N:	-	-	-	-	-	-	-	-	pos_5413	469.175	3.36308	2M+H	51.6	-	Organic compounds	Organic acids and derivatives	Carboxylic acids and derivatives	Amino acids, peptides, and analogues
Serylproline	pos	HMDB0029047	Serylproline	202.095	23827-93-2	C8H14N2O4	:H:C:O:N:	-	-	-	-	-	-	-	-	pos_13852	167.082	1.62292	M+H-2H2O	59.5	-	Organic compounds	Organic acids and derivatives	Carboxylic acids and derivatives	Amino acids, peptides, and analogues
Seryltyrosine	pos	HMDB0029051	Seryltyrosine	268.106	21435-27-8	C12H16N2O5	:H:C:O:N:	-	-	-	-	-	-	-	-	pos_11244	251.103	3.70467	M+H-H2O	60.5	-	Organic compounds	Organic acids and derivatives	Carboxylic acids and derivatives	Amino acids, peptides, and analogues
Serylvaline	pos	HMDB0029052	Serylvaline	204.111	51782-06-0	C8H16N2O4	:H:C:O:N:	-	-	-	-	-	-	-	-	pos_14317	187.108	0.728433	M+H-H2O	67.2	-	Organic compounds	Organic acids and derivatives	Carboxylic acids and derivatives	Amino acids, peptides, and analogues
Simmondsin	pos	HMDB0030394	Simmondsin	375.153	51771-52-9	C16H25NO9	:H:C:O:N:	-	-	-	-	-	-	-	-	pos_4024	417.187	1.57513	M+ACN+H	78.9	-	Organic compounds	Organic oxygen compounds	Organooxygen compounds	Carbohydrates and carbohydrate conjugates
Sinapic acid	pos	HMDB0127488;HMDB0034069;HMDB0032616	3-(4-hydroxy-3,5-dimethoxyphenyl)prop-2-enoic acid;cis-Sinapic acid;Sinapic acid	224.068473486;224.068473494;224.068473494	7362-37-0	C11H12O5	:H:C:O:	C00482	Sinapate;Sinapic acid;3,5-Dimethoxy-4-hydroxycinnamic acid	-	-	map01100;map00940;map01110;map01061	Metabolic pathways; Phenylpropanoid biosynthesis; Biosynthesis of secondary metabolites; Biosynthesis of phenylpropanoids	Metabolism;Metabolism;Metabolism;Metabolism	Global and overview maps;Biosynthesis of other secondary metabolites;Global and overview maps;Chemical structure transformation maps	pos_2717	207.066	3.35622	M+H-H2O, M+H	-	75.1	Organic compounds	Phenylpropanoids and polyketides	Cinnamic acids and derivatives	Hydroxycinnamic acids and derivatives
Sinapinic Acid	pos	HMDB0127488;HMDB0034069;HMDB0032616;MJDBOTE0001099	3-(4-hydroxy-3,5-dimethoxyphenyl)prop-2-enoic acid;cis-Sinapic acid;Sinapic acid	224.068473486;224.068473494;224.068473494	7362-37-0	C11H12O5	:H:C:O:	C00482	Sinapate;Sinapic acid;3,5-Dimethoxy-4-hydroxycinnamic acid	-	-	map01100;map00940;map01110;map01061	Metabolic pathways; Phenylpropanoid biosynthesis; Biosynthesis of secondary metabolites; Biosynthesis of phenylpropanoids	Metabolism;Metabolism;Metabolism;Metabolism	Global and overview maps;Biosynthesis of other secondary metabolites;Global and overview maps;Chemical structure transformation maps	pos_5587	225.076	3.64345	M+H	-	87.7	Organic compounds	Phenylpropanoids and polyketides	Cinnamic acids and derivatives	Hydroxycinnamic acids and derivatives
Sinapyl alcohol	pos	HMDB0013070	Sinapyl alcohol	210.089	537-33-7	C11H14O4	:H:C:O:	C02325	Sinapyl alcohol;Sinapoyl alcohol	-	-	map01100;map00940;map01110;map01061	Metabolic pathways; Phenylpropanoid biosynthesis; Biosynthesis of secondary metabolites; Biosynthesis of phenylpropanoids	Metabolism;Metabolism;Metabolism;Metabolism	Global and overview maps;Biosynthesis of other secondary metabolites;Global and overview maps;Chemical structure transformation maps	pos_10216	193.086	4.96127	M+H-H2O	-	73.2	Organic compounds	Benzenoids	Phenols	Methoxyphenols
Sirolimus	pos	LMPK06000003;HMDB0015015	Sirolimus	913.555	53123-88-9	C51H79NO13	:H:C:O:N:	C07909	Sirolimus;Rapamycin	-	-	map01052;map04212;map04211;map04218	Type I polyketide structures; Longevity regulating pathway - worm; Longevity regulating pathway; Cellular senescence	Metabolism;Organismal Systems;Organismal Systems;Cellular Processes	Metabolism of terpenoids and polyketides;Aging;Aging;Cell growth and death	pos_13485	320.182	1.91533	M+2Na+H	84.3	-	Organic compounds	Phenylpropanoids and polyketides	Macrolide lactams	Not Available
Sissotrin	pos	HMDB0033990	Sissotrin	446.121	5928-26-7	C22H22O10	:H:C:O:	C05376	Biochanin A-beta-D-glucoside;Biochanin A 7-O-beta-D-glucoside;Sissotrin	-	-	map00943	Isoflavonoid biosynthesis	Metabolism	Biosynthesis of other secondary metabolites	pos_10600	510.14	4.4433	M+ACN+Na	58.6	-	Organic compounds	Phenylpropanoids and polyketides	Isoflavonoids	Isoflavonoid O-glycosides
SM(d18:0/14:0)	pos	HMDB0012085;LMSP03010030	SM(d18:0/14:0)	676.552	871577-10-5	C37H77N2O6P	:H:C:P:O:N:	C00550	Sphingomyelin	Lipids	Phospholipids	map00600;map01100;map04071;map04217	Sphingolipid metabolism; Metabolic pathways; Sphingolipid signaling pathway; Necroptosis	Metabolism;Metabolism;Environmental Information Processing;Cellular Processes	Lipid metabolism;Global and overview maps;Signal transduction;Cell growth and death	pos_8056	740.564	6.8964	M+ACN+Na	68.2	-	Organic compounds	Lipids and lipid-like molecules	Sphingolipids	Phosphosphingolipids
SN-38	pos	HMDB0014900;HMDB0060510	Irinotecan;SN-38	586.279134968;392.13722176	-	C22H20N2O5	:H:C:O:N:	C11173	SN-38	-	-	map00983	Drug metabolism - other enzymes	Metabolism	Xenobiotics biodegradation and metabolism	pos_6264	410.175	4.93402	M+NH4	65.3	-	Organic compounds	Alkaloids and derivatives	Camptothecins	Not Available
S-Nitrosoglutathione	neg	HMDB0004645	S-Nitrosoglutathione	336.074	57564-91-7	C10H16N4O7S	:H:C:S:O:N:	-	-	-	-	-	-	-	-	neg_6598	373.024	3.66373	M+K-2H	97.3	-	Organic compounds	Organic acids and derivatives	Carboxylic acids and derivatives	Amino acids, peptides, and analogues
Soraphen O	pos	-	-	-	-	C18H28O4	:H:C:O:	C15818	Soraphen O	-	-	-	-	-	-	pos_9629	309.206	5.7276	M+H	-	58.4	-	-	-	-
Soyasapogenol B 3-O-b-D-glucuronide	pos	HMDB0039329	Soyasapogenol B 3-O-b-D-glucuronide	634.408	99541-89-6	C36H58O9	:H:C:O:	-	-	-	-	-	-	-	-	pos_533	599.395	6.0888	M+H-2H2O, M+H, M+H-H2O	59.2	-	Organic compounds	Lipids and lipid-like molecules	Prenol lipids	Monoterpenoids
Soyasapogenol E	pos	HMDB0034652	Soyasapogenol E	456.36	6750-59-0	C30H48O3	:H:C:O:	C17420	Soyasapogenol E	-	-	-	-	-	-	pos_1787	457.368	6.24558	M+H-2H2O, M+H	-	55.5	Organic compounds	Lipids and lipid-like molecules	Prenol lipids	Triterpenoids
Soyasaponin I	pos	HMDB0034649	Soyasaponin I	942.519	51330-27-9	C48H78O18	:H:C:O:	C08983	Soyasaponin I	-	-	-	-	-	-	pos_2277	943.527	6.0751	M+H, M+Na	85.2	-	Organic compounds	Lipids and lipid-like molecules	Prenol lipids	Terpene glycosides
Soyasaponin II	pos	HMDB0034650	Soyasaponin II	912.508	55319-36-3	C47H76O17	:H:C:O:	C12081	Soyasaponin II	-	-	-	-	-	-	pos_2253	913.516	6.0888	M+H, M+Na	86.1	-	Organic compounds	Lipids and lipid-like molecules	Prenol lipids	Terpene glycosides
Soyasaponin V	pos	HMDB0039517	Soyasaponin V	958.514	114590-20-4	C48H78O19	:H:C:O:	-	-	-	-	-	-	-	-	pos_9017	959.521	6.06167	M+H	87.1	-	Organic compounds	Lipids and lipid-like molecules	Prenol lipids	Terpene glycosides
Soybean Phospholipid	pos	;MJDBOTE0000443			-	C42H80NO8P	:H:C:P:O:N:	-	-	-	-	-	-	-	-	pos_1902	758.57	7.15313	M+H, M+Na	-	93.8	-	-	-	-
Spermic acid 1	pos	HMDB0060066	Spermic acid 1	217.179	-	C10H23N3O2	:H:C:O:N:	-	-	-	-	-	-	-	-	pos_7238	457.35	6.4766	2M+Na	57.2	-	Organic compounds	Organic acids and derivatives	Carboxylic acids and derivatives	Amino acids, peptides, and analogues
Sphenostylin C	pos	LMPK12070120			-	C21H24O7	:H:C:O:	-	-	-	-	-	-	-	-	pos_6589	389.161	5.70705	M+H	-	57.2	-	-	-	-
Sphingosine 1-phosphate (d16:1-P)	pos	HMDB0060061	Sphingosine 1-phosphate (d16:1-P)	351.217	-	C16H34NO5P	:H:C:P:O:N:	-	-	-	-	-	-	-	-	pos_5124	390.178	2.96078	M+K	63	-	Organic compounds	Organic acids and derivatives	Organic phosphoric acids and derivatives	Phosphate esters
Sphingosine 1-phosphate (d19:1-P)	neg	HMDB0060062	Sphingosine 1-phosphate (d19:1-P)	395.28	-	C19H42NO5P	:H:C:P:O:N:	-	-	-	-	-	-	-	-	neg_11873	394.274	6.4779	M-H	56.8	-	Organic compounds	Lipids and lipid-like molecules	Sphingolipids	Phosphosphingolipids
Stachyose	pos	HMDB0003553	Stachyose	666.222	470-55-3	C24H42O21	:H:C:O:	C01613	Stachyose	-	-	map01100;map00052	Metabolic pathways; Galactose metabolism	Metabolism;Metabolism	Global and overview maps;Carbohydrate metabolism	pos_14440	689.211	0.687633	M+Na	-	69.4	Organic compounds	Organic oxygen compounds	Organooxygen compounds	Carbohydrates and carbohydrate conjugates
Stanozolol	pos	HMDB0003116	Stanozolol	328.251	10418-03-8	C21H32N2O	:H:C:O:N:	C07311	Stanozolol;Androstanazole	-	-	-	-	-	-	pos_8150	657.505	6.63933	2M+H	53.8	-	Organic compounds	Lipids and lipid-like molecules	Steroids and steroid derivatives	Estrane steroids
Stearoylethanolamide	pos	HMDB0013078	Stearoylethanolamide	327.314	111-57-9	C20H41NO2	:H:C:O:N:	-	-	-	-	-	-	-	-	pos_7270	328.321	6.52398	M+H	-	75.8	Organic compounds	Organic nitrogen compounds	Organonitrogen compounds	Amines
Sterebin B	pos	HMDB0035338	Sterebin B	352.225	-	C20H32O5	:H:C:O:	-	-	-	-	-	-	-	-	pos_5321	391.186	3.21982	M+K	56.3	-	Organic compounds	Lipids and lipid-like molecules	Prenol lipids	Sesquiterpenoids
Sterebin D	pos	HMDB0036832	Sterebin D	294.219	-	C18H30O3	:H:C:O:	-	-	-	-	-	-	-	-	pos_6325	358.234	5.09547	M+ACN+Na	55.4	-	Organic compounds	Lipids and lipid-like molecules	Prenol lipids	Sesquiterpenoids
Sterol	pos	HMDB0060512	Sterol	248.214	-	C17H28O	:H:C:O:	C00370	Sterol	-	-	-	-	-	-	pos_8620	249.222	6.24558	M+H	-	52.8	Organic compounds	Lipids and lipid-like molecules	Steroids and steroid derivatives	Hydroxysteroids
Styrene	pos	HMDB0034240	Styrene	104.063	100-42-5	C8H8	:H:C:	C07083	Styrene;Phenylethylene	-	-	map01100;map01220;map01120;map00642;map00643	Metabolic pathways; Degradation of aromatic compounds; Microbial metabolism in diverse environments; Ethylbenzene degradation; Styrene degradation	Metabolism;Metabolism;Metabolism;Metabolism;Metabolism	Global and overview maps;Global and overview maps;Global and overview maps;Xenobiotics biodegradation and metabolism;Xenobiotics biodegradation and metabolism	pos_255	105.07	2.32603	M+H, M+ACN+H, M+NH4	-	72.2	Organic compounds	Benzenoids	Benzene and substituted derivatives	Styrenes
Subaphylline	pos	HMDB0033463	Subaphylline	264.147	501-13-3	C14H20N2O3	:H:C:O:N:	C10497	Feruloylputrescine;Subaphyllin	-	-	map01100;map00330	Metabolic pathways; Arginine and proline metabolism	Metabolism;Metabolism	Global and overview maps;Amino acid metabolism	pos_11017	306.182	3.96	M+ACN+H	67.9	-	Organic compounds	Phenylpropanoids and polyketides	Cinnamic acids and derivatives	Hydroxycinnamic acids and derivatives
Succinoadenosine	pos	HMDB0000912	Succinyladenosine	383.108	-	C14H17N5O8	:H:C:O:N:	-	-	-	-	-	-	-	-	pos_4638	384.115	2.2648	M+H	-	55.5	Organic compounds	Nucleosides, nucleotides, and analogues	Purine nucleosides	Not Available
Succinylmonocholine	pos	-	-	-	-	C9H17NO4	:H:C:O:N:	-	-	-	-	-	-	-	-	pos_12668	204.123	2.36022	M+H	-	50.2	-	-	-	-
Succinylproline	pos	-	-	-	-	C9H13NO5	:H:C:O:N:	C11711	Succinylproline;Succinyl-L-proline	-	-	map07217	Renin-angiotensin system inhibitors	Drug Development	Target-based classification: Enzymes	pos_12882	216.087	2.20323	M+H	-	75.2	-	-	-	-
Sulfolithocholylglycine	pos	HMDB0002639;HMDB0062801;HMDB0000698	Sulfolithocholylglycine;Sulfoglycolithocholate(2-);Lithocholic acid glycine conjugate	513.276023903;513.276023903;433.319208869	15324-64-8	C26H43NO7S	:H:C:S:O:N:	C11301	Sulfoglycolithocholate;Glycolithocholate 3-sulfate;Sulfolithocholylglycine	-	-	-	-	-	-	pos_9369	531.311	5.90508	M+NH4	57.5	-	Organic compounds	Lipids and lipid-like molecules	Steroids and steroid derivatives	Bile acids, alcohols and derivatives
Synaptolepis factor K1	pos	-	-	-	-	C36H54O8	:H:C:O:	C09192	Synaptolepis factor K1	-	-	-	-	-	-	pos_1119	308.196	2.61995	M+2H, M+H	-	62.7	-	-	-	-
Syringic acid	pos	HMDB0002085;MJDBOTE0000394	Syringic acid	198.053	530-57-4	C9H10O5	:H:C:O:	C10833	Syringic acid;Syringate;4-Hydroxy-3,5-dimethoxybenzoate;Gallic acid 3,5-dimethyl ether	-	-	map00627;map01120	Aminobenzoate degradation; Microbial metabolism in diverse environments	Metabolism;Metabolism	Xenobiotics biodegradation and metabolism;Global and overview maps	pos_5449	199.061	3.42463	M+H	-	71	Organic compounds	Benzenoids	Benzene and substituted derivatives	Benzoic acids and derivatives
Talinumoside I	pos	HMDB0040957	Talinumoside I	838.435	145826-48-8	C43H66O16	:H:C:O:	-	-	-	-	-	-	-	-	pos_6824	803.425	5.98013	M+H-2H2O	63.1	-	Organic compounds	Lipids and lipid-like molecules	Prenol lipids	Terpene glycosides
Tanacetol A	pos	HMDB0035722	Tanacetol A	294.183	86778-06-5	C17H26O4	:H:C:O:	-	-	-	-	-	-	-	-	pos_6169	333.148	4.72655	M+K	50.7	-	Organic compounds	Lipids and lipid-like molecules	Prenol lipids	Sesquiterpenoids
Taraxacolide 1-O-b-D-glucopyranoside	pos	HMDB0035610	Taraxacolide 1-O-b-D-glucopyranoside	428.205	75911-12-5	C21H32O9	:H:C:O:	-	-	-	-	-	-	-	-	pos_13142	473.177	2.08018	M+2Na-H	64.7	-	Organic compounds	Lipids and lipid-like molecules	Prenol lipids	Terpene lactones
Taurine	pos	HMDB0000251;MJDBOTE0000787	Taurine	125.015	107-35-7	C2H7NO3S	:H:C:S:O:N:	C00245	Taurine;2-Aminoethanesulfonic acid;Aminoethylsulfonic acid	-	-	map01100;map00920;map00430;map02010;map00120;map04080	Metabolic pathways; Sulfur metabolism; Taurine and hypotaurine metabolism; ABC transporters; Primary bile acid biosynthesis; Neuroactive ligand-receptor interaction	Metabolism;Metabolism;Metabolism;Environmental Information Processing;Metabolism;Environmental Information Processing	Global and overview maps;Energy metabolism;Metabolism of other amino acids;Membrane transport;Lipid metabolism;Signaling molecules and interaction	pos_14648	126.022	0.608017	M+H	-	71.9	Organic compounds	Organic acids and derivatives	Organic sulfonic acids and derivatives	Organosulfonic acids and derivatives
Tauro-alpha-muricholic acid	pos	HMDB0000932;MJDBDZS0000017	Tauro-b-muricholic acid	515.292	-	C26H45NO7S	:H:C:S:O:N:	-	-	-	-	-	-	-	-	pos_7	480.279	5.89822	M+H-2H2O, M+H-H2O, M+NH4, M+H, M+Na, 2M+H	-	96.6	Organic compounds	Lipids and lipid-like molecules	Steroids and steroid derivatives	Bile acids, alcohols and derivatives
Taurochenodeoxycholic acid	pos	HMDB0000951;HMDB0000949;LMST05040005;MJDBOTE0001093	Taurochenodesoxycholic acid;Tetrahydrocortisol	499.296758867;366.240624198	-	C26H45NO6S	:H:C:S:O:N:	C05465	Taurochenodeoxycholate;Taurochenodeoxycholic acid;Chenodeoxycholoyltaurine	-	-	map04976;map04979;map00121;map00120	Bile secretion; Cholesterol metabolism; Secondary bile acid biosynthesis; Primary bile acid biosynthesis	Organismal Systems;Organismal Systems;Metabolism;Metabolism	Digestive system;Digestive system;Lipid metabolism;Lipid metabolism	pos_134	464.284	6.0412	M+H-2H2O, M+Na, M+H-H2O, M+H	-	90.5	Organic compounds	Lipids and lipid-like molecules	Steroids and steroid derivatives	Bile acids, alcohols and derivatives
Taurocholic acid 3-sulfate	pos	HMDB0002581;LMST05020031	Taurocholic acid 3-sulfate	595.248	67030-62-0	C26H45NO10S2	:H:C:S:O:N:	-	-	-	-	-	-	-	-	pos_7703	613.282	8.42808	M+NH4	82.3	-	Organic compounds	Lipids and lipid-like molecules	Steroids and steroid derivatives	Bile acids, alcohols and derivatives
Tectorigenin	pos	LMPK12050385;HMDB0042024;MJDBOTE0000251	Tectorigenin	300.063	548-77-6	C16H12O6	:H:C:O:	C10534	Tectorigenin	-	-	-	-	-	-	pos_5824	301.071	4.06257	M+H	-	72	Organic compounds	Phenylpropanoids and polyketides	Isoflavonoids	Isoflav-2-enes
Tetracosahexaenoic acid	pos	LMFA01030804;HMDB0002007	Tetracosahexaenoic acid	356.272	81247-23-6	C24H36O2	:H:C:O:	-	-	-	-	-	-	-	-	pos_8390	374.304	6.37475	M+NH4	67.1	-	Organic compounds	Lipids and lipid-like molecules	Fatty Acyls	Fatty acids and conjugates
TetraHCA	pos	HMDB0062534	TetraHCA	466.329	-	C27H46O6	:H:C:O:	-	-	-	-	-	-	-	-	pos_6857	508.364	6.01393	M+ACN+H	76.2	-	Organic compounds	Lipids and lipid-like molecules	Steroids and steroid derivatives	Bile acids, alcohols and derivatives
Tetrahydrocortisone	pos	HMDB0000903;LMST02030098	Tetrahydrocortisone	364.225	1953-05-04	C21H32O5	:H:C:O:	C05470	Tetrahydrocortisone;Urocortisone	Hormones and transmitters	Steroid hormones	map00140	Steroid hormone biosynthesis	Metabolism	Lipid metabolism	pos_1340	365.233	3.62303	M+H-H2O, M+H	-	55.2	Organic compounds	Lipids and lipid-like molecules	Steroids and steroid derivatives	Hydroxysteroids
Tetramethylquercetin 3-rutinoside	pos	HMDB0039337	Tetramethylquercetin 3-rutinoside	666.216	58528-03-3	C31H38O16	:H:C:O:	-	-	-	-	-	-	-	-	pos_5984	711.193	4.38872	M+2Na-H	69.6	-	Organic compounds	Phenylpropanoids and polyketides	Flavonoids	Flavonoid glycosides
Tetra-O-methyl-maesopsin	pos	LMPK13100001			-	C19H20O6	:H:C:O:	-	-	-	-	-	-	-	-	pos_9349	345.134	5.91865	M+H	-	58.4	-	-	-	-
TG(22:5(7Z,10Z,13Z,16Z,19Z)/18:2(9Z,12Z)/22:6(4Z,7Z,10Z,13Z,16Z,19Z))	pos	HMDB0010547	TG(22:5(7Z,10Z,13Z,16Z,19Z)/18:2(9Z,12Z)/22:6(4Z,7Z,10Z,13Z,16Z,19Z))	976.752	-	C65H100O6	:H:C:O:	-	-	-	-	-	-	-	-	pos_8194	959.752	6.54445	M+H-H2O	85.5	-	Organic compounds	Lipids and lipid-like molecules	Glycerolipids	Triradylcglycerols
Threoninyl-Phenylalanine	pos	HMDB0029068	Threonylphenylalanine	266.127	-	C13H18N2O4	:H:C:O:N:	-	-	-	-	-	-	-	-	pos_5192	299.16	3.05635	M+CH3OH+H	60.8	-	Organic compounds	Organic acids and derivatives	Carboxylic acids and derivatives	Amino acids, peptides, and analogues
THTC	pos	-	-	-	-	C5H8O2S	:H:C:S:O:	C11074	THTC;2-n-Tetrahydrothiophenecarboxylic acid	-	-	-	-	-	-	pos_634	150.059	1.13093	M+H-H2O, M+NH4, M+H	-	73.2	-	-	-	-
Thymine	pos	HMDB0000262	Thymine	126.043	65-71-4	C5H6N2O2	:H:C:O:N:	C00178	Thymine;5-Methyluracil	Nucleic acids	Bases	map00240;map01100	Pyrimidine metabolism; Metabolic pathways	Metabolism;Metabolism	Nucleotide metabolism;Global and overview maps	pos_3113	127.05	1.90168	M+H-H2O, M+H	-	90.7	Organic compounds	Organoheterocyclic compounds	Diazines	Pyrimidines and pyrimidine derivatives
THYMOQUINONE	pos	HMDB0034732	Thymoquinone	164.084	490-91-5	C10H12O2	:H:C:O:	-	-	-	-	-	-	-	-	pos_9133	165.091	6.02078	M+H	-	59.6	Organic compounds	Organic oxygen compounds	Organooxygen compounds	Carbonyl compounds
TMB (hydrochloride hydrate)	pos	-	-	-	-	C16H20N2	:H:C:N:	-	-	-	-	-	-	-	-	pos_10432	241.17	4.67038	M+H	-	52.5	-	-	-	-
TOFA	pos	-	-	-	-	C19H32O4	:H:C:O:	-	-	-	-	-	-	-	-	pos_8703	325.238	6.20445	M+H	-	62.6	-	-	-	-
Tolmetin glucuronide	pos	HMDB0042044	Tolmetin glucuronide	433.137	71595-19-2	C21H23NO9	:H:C:O:N:	-	-	-	-	-	-	-	-	pos_8903	475.172	6.10238	M+ACN+H	56	-	Organic compounds	Organic oxygen compounds	Organooxygen compounds	Carbohydrates and carbohydrate conjugates
Toluene	pos	HMDB0034168	Toluene	92.0626	108-88-3	C7H8	:H:C:	C01455	Toluene;Methylbenzene;Toluol	-	-	map01100;map01220;map00623;map01120	Metabolic pathways; Degradation of aromatic compounds; Toluene degradation; Microbial metabolism in diverse environments	Metabolism;Metabolism;Metabolism;Metabolism	Global and overview maps;Global and overview maps;Xenobiotics biodegradation and metabolism;Global and overview maps	pos_12999	93.0704	2.11493	M+H	59.9	-	Organic compounds	Benzenoids	Benzene and substituted derivatives	Toluenes
Topaquinone	pos	HMDB0011639	Topaquinone	211.048	64192-68-3	C9H9NO5	:H:C:O:N:	-	-	-	-	-	-	-	-	pos_12578	423.104	2.42167	2M+H	65.6	-	Organic compounds	Organic acids and derivatives	Carboxylic acids and derivatives	Amino acids, peptides, and analogues
Torosaflavone C	pos	LMPK12110822			-	C22H16O8	:H:C:O:	-	-	-	-	-	-	-	-	pos_10783	409.09	4.23318	M+H	-	65.5	-	-	-	-
Toxin T2 tetrol	neg	HMDB0036159	Toxin T2 tetrol	298.142	34114-99-3	C15H22O6	:H:C:O:	-	-	-	-	-	-	-	-	neg_17469	335.089	2.7899	M+K-2H	73.5	-	Organic compounds	Lipids and lipid-like molecules	Prenol lipids	Sesquiterpenoids
Tragopogonsaponin M	pos	HMDB0037929	Tragopogonsaponin M	944.513	-	C51H76O16	:H:C:O:	-	-	-	-	-	-	-	-	pos_5356	473.267	3.27437	M+2H	64.6	-	Organic compounds	Phenylpropanoids and polyketides	Flavonoids	Flavonoid glycosides
Trans-cinnamic acid	pos	HMDB0000930	trans-Cinnamic acid	148.052	140-10-3	C9H8O2	:H:C:O:	C00423	trans-Cinnamate;trans-Cinnamic acid;(E)-Cinnamate;(2E)-3-Phenylprop-2-enoate	-	-	map01100;map01220;map01110;map01120;map00130;map00998;map00940;map00360;map01070;map01060	Metabolic pathways; Degradation of aromatic compounds; Biosynthesis of secondary metabolites; Microbial metabolism in diverse environments; Ubiquinone and other terpenoid-quinone biosynthesis; Biosynthesis of various secondary metabolites - part 2; Phenylpropanoid biosynthesis; Phenylalanine metabolism; Biosynthesis of plant hormones; Biosynthesis of plant secondary metabolites	Metabolism;Metabolism;Metabolism;Metabolism;Metabolism;Metabolism;Metabolism;Metabolism;Metabolism;Metabolism	Global and overview maps;Global and overview maps;Global and overview maps;Global and overview maps;Metabolism of cofactors and vitamins;Biosynthesis of other secondary metabolites;Biosynthesis of other secondary metabolites;Amino acid metabolism;Chemical structure transformation maps;Chemical structure transformation maps	pos_10825	149.06	4.18548	M+H	-	70.7	Organic compounds	Phenylpropanoids and polyketides	Cinnamic acids and derivatives	Cinnamic acids
Trans-S-(1-Propenyl)-L-cysteine	pos	HMDB0029440	trans-S-(1-Propenyl)-L-cysteine	161.051	-	C6H11NO2S	:H:C:S:O:N:	-	-	-	-	-	-	-	-	pos_9863	323.106	5.43407	2M+H	60.9	-	Organic compounds	Organic acids and derivatives	Carboxylic acids and derivatives	Amino acids, peptides, and analogues
Triacanthine	pos	-	-	-	-	C10H13N5	:H:C:N:	C08435	Triacanthine	-	-	-	-	-	-	pos_5697	204.125	3.85328	M+H	-	51.6	-	-	-	-
Triacetin	neg	HMDB0029592;LMGL03012615	Triacetin	218.079	102-76-1	C9H14O6	:H:C:O:	-	-	-	-	-	-	-	-	neg_18260	199.061	2.34842	M-H2O-H	67.3	-	Organic compounds	Lipids and lipid-like molecules	Glycerolipids	Triradylcglycerols
Triethylamine	pos	HMDB0032539	Triethylamine	101.12	121-44-8	C6H15N	:H:C:N:	C14691	Triethylamine;N,N-Diethylethanamine	-	-	-	-	-	-	pos_7917	102.127	8.27872	M+H	-	50.7	Organic compounds	Organic nitrogen compounds	Organonitrogen compounds	Amines
Triethylene Glycol Monomethyl Ether	pos	HMDB0062666	Triethylene Glycol Monomethyl Ether	164.105	112-35-6	C7H16O4	:H:C:O:	-	-	-	-	-	-	-	-	pos_11187	209.075	3.7799	M+2Na-H	50.1	-	Organic compounds	Organic oxygen compounds	Organooxygen compounds	Ethers
Trigoforin	pos	HMDB0029495	Trigoforin	188.084	14002-93-8	C12H12O2	:H:C:O:	-	-	-	-	-	-	-	-	pos_5696	189.091	3.85328	M+H	-	56.3	Organic compounds	Phenylpropanoids and polyketides	Coumarins and derivatives	Not Available
Trilostane	pos	HMDB0015240	Trilostane	329.199	13647-35-3	C20H27NO3	:H:C:O:N:	C12580	Trilostane	-	-	-	-	-	-	pos_4340	371.23	1.97008	M+ACN+H	56.7	-	Organic compounds	Lipids and lipid-like molecules	Steroids and steroid derivatives	Estrane steroids
Trimethylamine N-oxide	pos	HMDB0000925	Trimethylamine N-oxide	75.0684	1184-78-7	C3H9NO	:H:C:O:N:	C01104	Trimethylamine N-oxide;(CH3)3NO	-	-	map00680;map01100;map02020;map01120	Methane metabolism; Metabolic pathways; Two-component system; Microbial metabolism in diverse environments	Metabolism;Metabolism;Environmental Information Processing;Metabolism	Energy metabolism;Global and overview maps;Signal transduction;Global and overview maps	pos_14689	76.0764	0.5943	M+H	-	72.4	Organic compounds	Organic nitrogen compounds	Organonitrogen compounds	Aminoxides
Trp derivative	pos	-	-	-	-	C11H13NO4	:H:C:O:N:	-	-	-	-	-	-	-	-	pos_11410	224.092	3.53418	M+H	-	67	-	-	-	-
Tryptophol	pos	HMDB0003447;MJDBOTE0000453	Tryptophol	161.084	526-55-6	C10H11NO	:H:C:O:N:	C00955	Indole-3-ethanol;Tryptophol	-	-	map00380	Tryptophan metabolism	Metabolism	Amino acid metabolism	pos_6334	203.118	5.1275	M+ACN+H	-	87.9	Organic compounds	Organoheterocyclic compounds	Indoles and derivatives	Indoles
Tryptophyl-Glutamine	pos	HMDB0029081	Tryptophyl-Glutamine	332.148	-	C16H20N4O4	:H:C:O:N:	-	-	-	-	-	-	-	-	pos_12037	315.146	2.90583	M+H-H2O	58.6	-	Organic compounds	Organic acids and derivatives	Carboxylic acids and derivatives	Amino acids, peptides, and analogues
Tryptophyl-Histidine	pos	HMDB0029085	Tryptophyl-Histidine	341.149	-	C17H19N5O3	:H:C:O:N:	-	-	-	-	-	-	-	-	pos_12473	324.146	2.51035	M+H-H2O	55.2	-	Organic compounds	Organic acids and derivatives	Carboxylic acids and derivatives	Amino acids, peptides, and analogues
Tryptophyl-Isoleucine	pos	HMDB0029086	Tryptophyl-Isoleucine	317.174	-	C17H23N3O3	:H:C:O:N:	-	-	-	-	-	-	-	-	pos_11767	335.208	3.16547	M+NH4	59.1	-	Organic compounds	Organic acids and derivatives	Carboxylic acids and derivatives	Amino acids, peptides, and analogues
Tryptophyl-Serine	pos	HMDB0029092	Tryptophyl-Serine	291.122	-	C14H17N3O4	:H:C:O:N:	-	-	-	-	-	-	-	-	pos_5271	274.119	3.15862	M+H-H2O	53.4	-	Organic compounds	Organic acids and derivatives	Carboxylic acids and derivatives	Amino acids, peptides, and analogues
Tryptophyl-Valine	pos	HMDB0029096	Tryptophyl-Valine	303.158	-	C16H21N3O3	:H:C:O:N:	-	-	-	-	-	-	-	-	pos_10189	286.155	4.99505	M+H-H2O	60.1	-	Organic compounds	Organic acids and derivatives	Carboxylic acids and derivatives	Amino acids, peptides, and analogues
Tsangane L 3-glucoside	pos	HMDB0040824	Tsangane L 3-glucoside	374.23	143775-68-2	C19H34O7	:H:C:O:	-	-	-	-	-	-	-	-	pos_10291	416.265	4.84885	M+ACN+H	59.1	-	Organic compounds	Lipids and lipid-like molecules	Prenol lipids	Terpene glycosides
Tyramine glucuronide	pos	HMDB0010328	Tyramine glucuronide	313.116	27972-85-6	C14H19NO7	:H:C:O:N:	C03033	beta-D-Glucuronoside;O-beta-D-Glucuronoside;Glucuronide;beta-D-Glucuronide	-	-	map01100;map00040;map04976	Metabolic pathways; Pentose and glucuronate interconversions; Bile secretion	Metabolism;Metabolism;Organismal Systems	Global and overview maps;Carbohydrate metabolism;Digestive system	pos_5060	336.108	2.85113	M+Na	77.9	-	Organic compounds	Organic oxygen compounds	Organooxygen compounds	Carbohydrates and carbohydrate conjugates
Tyrosyl-Aspartate	pos	HMDB0029101	Tyrosyl-Aspartate	296.101	-	C13H16N2O6	:H:C:O:N:	-	-	-	-	-	-	-	-	pos_11838	319.093	3.09062	M+Na	56	-	Organic compounds	Organic acids and derivatives	Carboxylic acids and derivatives	Amino acids, peptides, and analogues
Tyrosyl-Gamma-glutamate	neg	HMDB0029119	Tyrosyl-Gamma-glutamate	309.132	-	C14H19N3O5	:H:C:O:N:	-	-	-	-	-	-	-	-	neg_19201	344.1	1.92675	M+Cl	77	-	Organic compounds	Organic acids and derivatives	Carboxylic acids and derivatives	Amino acids, peptides, and analogues
Tyrosyl-Hydroxyproline	pos	HMDB0029106	鈥婽yrosylhydroxyproline	294.122	-	C14H18N2O5	:H:C:O:N:	-	-	-	-	-	-	-	-	pos_11562	277.119	3.36308	M+H-H2O	68.2	-	Organic compounds	Organic acids and derivatives	Carboxylic acids and derivatives	Amino acids, peptides, and analogues
Tyrosyl-Isoleucine	pos	HMDB0029108	Tyrosyl-Isoleucine	294.158	-	C15H22N2O4	:H:C:O:N:	-	-	-	-	-	-	-	-	pos_5645	277.155	3.76622	M+H-H2O	72.2	-	Organic compounds	Organic acids and derivatives	Carboxylic acids and derivatives	Amino acids, peptides, and analogues
Tyrosyl-Lysine	pos	HMDB0029110	Tyrosyl-Lysine	309.169	-	C15H23N3O4	:H:C:O:N:	-	-	-	-	-	-	-	-	pos_13487	292.166	1.91533	M+H-H2O	83.7	-	Organic compounds	Organic acids and derivatives	Carboxylic acids and derivatives	Amino acids, peptides, and analogues
Tyrosyl-Methionine	pos	HMDB0029111	Tyrosyl-Methionine	312.114	-	C14H20N2O4S	:H:C:S:O:N:	-	-	-	-	-	-	-	-	pos_5764	354.145	3.94883	M+ACN+H	56.5	-	Organic compounds	Organic acids and derivatives	Carboxylic acids and derivatives	Amino acids, peptides, and analogues
Tyrosyl-Phenylalanine	pos	HMDB0029112	Tyrosyl-Phenylalanine	328.142	-	C18H20N2O4	:H:C:O:N:	-	-	-	-	-	-	-	-	pos_6110	311.139	4.6102	M+H-H2O	68.9	-	Organic compounds	Organic acids and derivatives	Carboxylic acids and derivatives	Amino acids, peptides, and analogues
Tyrosyl-Proline	pos	HMDB0029113	Tyrosyl-Proline	278.127	-	C14H18N2O4	:H:C:O:N:	-	-	-	-	-	-	-	-	pos_12072	311.16	2.8717	M+CH3OH+H	64.9	-	Organic compounds	Organic acids and derivatives	Carboxylic acids and derivatives	Amino acids, peptides, and analogues
Tyrosyl-Threonine	pos	HMDB0029115	Tyrosyl-Threonine	282.122	-	C13H18N2O5	:H:C:O:N:	-	-	-	-	-	-	-	-	pos_10417	305.111	4.6871	M+Na	61.2	-	Organic compounds	Organic acids and derivatives	Carboxylic acids and derivatives	Amino acids, peptides, and analogues
Tyrosyl-Tryptophan	pos	HMDB0029116	Tyrosyl-Tryptophan	367.153	-	C20H21N3O4	:H:C:O:N:	-	-	-	-	-	-	-	-	pos_6620	350.15	5.75473	M+H-H2O	64.4	-	Organic compounds	Organic acids and derivatives	Carboxylic acids and derivatives	Amino acids, peptides, and analogues
Uric acid	neg	HMDB0000289	Uric acid	168.028	69-93-2	C5H4N4O3	:H:C:O:N:	C00366	Urate;Uric acid	-	-	map01100;map04976;map00230;map01120	Metabolic pathways; Bile secretion; Purine metabolism; Microbial metabolism in diverse environments	Metabolism;Organismal Systems;Metabolism;Metabolism	Global and overview maps;Digestive system;Nucleotide metabolism;Global and overview maps	neg_569	167.021	1.2685	M-H, 2M-H	-	67.3	Organic compounds	Organoheterocyclic compounds	Imidazopyrimidines	Purines and purine derivatives
Uridine	pos	HMDB0000296	Uridine	244.07	58-96-8	C9H12N2O6	:H:C:O:N:	C00299	Uridine	Nucleic acids	Nucleosides	map00240;map01100;map02010	Pyrimidine metabolism; Metabolic pathways; ABC transporters	Metabolism;Metabolism;Environmental Information Processing	Nucleotide metabolism;Global and overview maps;Membrane transport	pos_14089	245.077	1.07653	M+H	53.9	-	Organic compounds	Nucleosides, nucleotides, and analogues	Pyrimidine nucleosides	Not Available
Uridine monophosphate (UMP)	pos	-	-	-	-	C9H13N2O9P	:H:C:P:O:N:	-	-	-	-	-	-	-	-	pos_14195	325.043	1.03588	M+H	-	84.3	-	-	-	-
Ustiloxin B	pos	HMDB0041373	Ustiloxin B	645.232	151841-41-7	C26H39N5O12S	:H:C:S:O:N:	-	-	-	-	-	-	-	-	pos_6118	610.213	4.6169	M+H-2H2O	57.8	-	Organic compounds	Lipids and lipid-like molecules	Fatty Acyls	Fatty alcohols
Ustiloxin D	pos	HMDB0041054	Ustiloxin D	494.238	158243-18-6	C23H34N4O8	:H:C:O:N:	-	-	-	-	-	-	-	-	pos_10029	459.224	5.22992	M+H-2H2O	50.2	-	Organic compounds	Organic acids and derivatives	Carboxylic acids and derivatives	Amino acids, peptides, and analogues
Valclavam	pos	-	-	-	-	C14H23N3O6	:H:C:O:N:	C06668	Valclavam	-	-	-	-	-	-	pos_12881	330.166	2.20323	M+H	-	59.3	-	-	-	-
Valinopine	pos	-	-	-	-	C10H17NO6	:H:C:O:N:	C19976	Valinopine	-	-	-	-	-	-	pos_12648	248.115	2.3738	M+H	-	50.8	-	-	-	-
Valyl-Hydroxyproline	pos	HMDB0029128	Valylhydroxyproline	230.127	-	C10H18N2O4	:H:C:O:N:	-	-	-	-	-	-	-	-	pos_12236	213.124	2.73522	M+H-H2O	53.5	-	Organic compounds	Organic acids and derivatives	Carboxylic acids and derivatives	Amino acids, peptides, and analogues
Valyl-Lysine	pos	HMDB0029132	Valyllysine	245.174	-	C11H23N3O3	:H:C:O:N:	-	-	-	-	-	-	-	-	pos_3629	123.595	0.5943	M+2H	58.1	-	Organic compounds	Organic acids and derivatives	Carboxylic acids and derivatives	Amino acids, peptides, and analogues
Valyl-Valine	pos	HMDB0029140	Valylvaline	216.147	-	C10H20N2O3	:H:C:O:N:	-	-	-	-	-	-	-	-	pos_11488	217.155	3.4452	M+H	-	52	Organic compounds	Organic acids and derivatives	Carboxylic acids and derivatives	Amino acids, peptides, and analogues
Vanillin acetate	pos	HMDB0029663	Vanillin acetate	194.058	881-68-5	C10H10O4	:H:C:O:	-	-	-	-	-	-	-	-	pos_4853	195.066	2.54463	M+H	-	60.5	Organic compounds	Benzenoids	Phenol esters	Not Available
Vestitone 7-glucoside	pos	HMDB0033012	Vestitone 7-glucoside	434.158	-	C22H26O9	:H:C:O:	-	-	-	-	-	-	-	-	pos_1465	399.144	4.43643	M+H-2H2O, M+NH4	67	-	Organic compounds	Phenylpropanoids and polyketides	Isoflavonoids	Isoflavonoid O-glycosides
Vicianose	pos	-	-	-	-	C11H20O10	:H:C:O:	C01625	Vicianose;O-alpha-L-Arabinopyranosyl-(1-6)-D-glucopyranose	Carbohydrates	Oligosaccharides	-	-	-	-	pos_3817	313.114	1.03588	M+H	-	64.1	-	-	-	-
Vignatic acid B	pos	HMDB0033617	Vignatic acid B	519.294	181485-20-1	C27H41N3O7	:H:C:O:N:	-	-	-	-	-	-	-	-	pos_10281	484.282	4.86258	M+H-2H2O	52.9	-	Organic compounds	Organic acids and derivatives	Carboxylic acids and derivatives	Amino acids, peptides, and analogues
Vitexin	pos	HMDB0127129;LMPK12110194	5,7-dihydroxy-2-(4-hydroxyphenyl)-8-[3,4,5-trihydroxy-6-(hydroxymethyl)oxan-2-yl]-4H-chromen-4-one	432.106	-	C21H20O10	:H:C:O:	C01460	Vitexin;Apigenin 8-C-glucoside	-	-	map00941;map00944	Flavonoid biosynthesis; Flavone and flavonol biosynthesis	Metabolism;Metabolism	Biosynthesis of other secondary metabolites;Biosynthesis of other secondary metabolites	pos_10512	433.113	4.56098	M+H	-	79.8	Organic compounds	Phenylpropanoids and polyketides	Flavonoids	O-methylated flavonoids
Vomifoliol 9-[glucosyl-(1->4)-xylosyl-(1->6)-glucoside]	pos	HMDB0038449	Vomifoliol 9-[glucosyl-(1|right|4)-xylosyl-(1|right|6)-glucoside]	680.289	141947-49-1	C30H48O17	:H:C:O:	-	-	-	-	-	-	-	-	pos_6570	698.322	5.66607	M+NH4	76.7	-	Organic compounds	Organic oxygen compounds	Organooxygen compounds	Carbohydrates and carbohydrate conjugates
Vulgarone A	pos	HMDB0036733	Vulgarone A	218.167	62065-10-5	C15H22O	:H:C:O:	-	-	-	-	-	-	-	-	pos_6587	219.175	5.70705	M+H	-	70.4	Organic compounds	Lipids and lipid-like molecules	Prenol lipids	Monoterpenoids
Withaperuvin E	pos	HMDB0030127	Withaperuvin E	500.241	-	C28H36O8	:H:C:O:	-	-	-	-	-	-	-	-	pos_5778	542.271	3.96687	M+ACN+H	53.7	-	Organic compounds	Lipids and lipid-like molecules	Prenol lipids	Terpene lactones
Withaphysacarpin	neg	HMDB0033690	Withaphysacarpin	488.277	41929-21-9	C28H40O7	:H:C:O:	-	-	-	-	-	-	-	-	neg_13737	487.272	5.39305	M-H	95.6	-	Organic compounds	Benzenoids	Benzene and substituted derivatives	Benzyloxycarbonyls
Wogonin	pos	LMPK12111330			-	C16H12O5	:H:C:O:	C10197	Wogonin;Norwogonin 8-methyl ether	-	-	-	-	-	-	pos_9789	285.076	5.54325	M+H	-	88.3	-	-	-	-
Xanthine	neg	HMDB0000292	Xanthine	152.033	69-89-6	C5H4N4O2	:H:C:O:N:	C00385	Xanthine	-	-	map01100;map01110;map00230;map01120;map00232;map01065;map01060	Metabolic pathways; Biosynthesis of secondary metabolites; Purine metabolism; Microbial metabolism in diverse environments; Caffeine metabolism; Biosynthesis of alkaloids derived from histidine and purine; Biosynthesis of plant secondary metabolites	Metabolism;Metabolism;Metabolism;Metabolism;Metabolism;Metabolism;Metabolism	Global and overview maps;Global and overview maps;Nucleotide metabolism;Global and overview maps;Biosynthesis of other secondary metabolites;Chemical structure transformation maps;Chemical structure transformation maps	neg_79	151.026	1.6261	M-H, 2M-H, M-H2O-H	-	91.4	Organic compounds	Organoheterocyclic compounds	Imidazopyrimidines	Purines and purine derivatives
Xanthurenic acid	pos	HMDB0000881	Xanthurenic acid	205.038	59-00-7	C10H7NO4	:H:C:O:N:	C02470	Xanthurenic acid;Xanthurenate	-	-	map00380	Tryptophan metabolism	Metabolism	Amino acid metabolism	pos_2638	206.045	4.17193	M+H-H2O, M+H	-	54.2	Organic compounds	Organoheterocyclic compounds	Quinolines and derivatives	Quinoline carboxylic acids
Xi-2,3-Dihydro-2-oxo-1H-indole-3-acetic acid	pos	HMDB0035514	xi-2,3-Dihydro-2-oxo-1H-indole-3-acetic acid	191.058	2971-31-5	C10H9NO3	:H:C:O:N:	-	-	-	-	-	-	-	-	pos_13633	400.146	1.84687	2M+NH4	64.7	-	Organic compounds	Organoheterocyclic compounds	Indoles and derivatives	Indolyl carboxylic acids and derivatives
Yucalexin P17	pos	HMDB0036752	Yucalexin P17	318.219	119642-82-9	C20H30O3	:H:C:O:	-	-	-	-	-	-	-	-	pos_6608	336.254	5.74122	M+NH4	82.9	-	Organic compounds	Lipids and lipid-like molecules	Prenol lipids	Diterpenoids
Yucalexin P21	pos	HMDB0036754	Yucalexin P21	304.24	119626-54-9	C20H32O2	:H:C:O:	-	-	-	-	-	-	-	-	pos_505	269.227	6.27977	M+H-2H2O, M+ACN+H, M+2Na-H	56.4	-	Organic compounds	Lipids and lipid-like molecules	Prenol lipids	Diterpenoids
Yuzu lactone	pos	HMDB0032901	Yuzu lactone	196.146	79894-05-6	C12H20O2	:H:C:O:	-	-	-	-	-	-	-	-	pos_9363	214.181	5.91193	M+NH4	63.7	-	Organic compounds	Phenylpropanoids and polyketides	Macrolides and analogues	Not Available
Zanthodioline	pos	HMDB0031929	Zanthodioline	305.126	198336-59-3	C16H19NO5	:H:C:O:N:	-	-	-	-	-	-	-	-	pos_9660	347.161	5.70018	M+ACN+H	77.5	-	Organic compounds	Organoheterocyclic compounds	Quinolines and derivatives	Quinolones and derivatives
Zeranol	pos	HMDB0041824;HMDB0032702	alpha-Zearalenol;Zeranol	320.162373878;322.178023942	26538-44-3;36455-72-8	C18H26O5	:H:C:O:	C14752	alpha-Zearalanol;Zeranol	-	-	-	-	-	-	pos_5168	340.212	3.02237	M+NH4	69	-	Organic compounds	Phenylpropanoids and polyketides	Macrolides and analogues	Not Available
(gamma-Glutamyl)-lysine	pos	-	-	-	-	C11H21N3O5	:H:C:O:N:	-	-	-	-	-	-	-	-	pos_14482	276.156	0.66775	M+H	-	65.1	-	-	-	-

## Sheet: Data 4
Table S4: Relative abundances of the differential microbial metabolites between the control (CON) and D-ribose (RIB) groups
Metabolite	VIP	p value	CON	RIB	HMDB Subclass
{2-hydroxy-5-[3-(2-hydroxyphenyl)propanoyl]phenyl}oxidanesulfonic acid	2.44272	0.01202	3.0681(1.3512)	4.4982(0.3765)	Linear 1,3-diarylpropanoids
Petasitenine	2.44288	0.007348	4.6954(0.263)	3.3787(1.1596)	Azaspirodecane derivatives
N-Nitrosothiazolidine-4-carboxylic acid	1.37437	0.03925	4.9118(0.1989)	4.4033(0.6005)	Carboxylic acids and derivatives
1-heptadecanoyl-glycero-3-phosphate	1.51027	0.02957	2.0038(0.097)	2.576(0.6611)	Glycerophospholipids(PC39)
Glaucarubol 15-O-beta-D-glucopyranoside	1.95828	0.0209	1.3454(0.5907)	2.2985(0.8512)	Fatty Acyls
3,4,5-trihydroxy-6-{2-hydroxy-4-[2-(3-hydroxy-5-methoxyphenyl)ethyl]phenoxy}oxane-2-carboxylic acid	1.17212	0.04612	4.7766(0.3446)	5.1631(0.3617)	Stilbenes
Kinetensin 1-3	1.51174	0.0222	3.7704(0.5299)	4.3572(0.369)	Carboxylic acids and derivatives
Adrenoyl ethanolamide	1.82238	0.009521	3.6435(0.3585)	4.4333(0.6521)	Organonitrogen compounds
Murrayacinine	3.11234	0.00332	4.4456(0.2957)	2.2644(1.7217)	Indoles and derivatives
Toxin T2 tetrol	1.77468	0.029	1.7426(0.5149)	2.492(0.7029)	Prenol lipids
Nebularine	1.90403	0.001095	6.3517(0.2268)	5.6404(0.436)	Purine nucleosides
Oxindole	1.07044	0.01243	3.5504(0.223)	3.8226(0.1497)	Indoles and derivatives
3,4-Dimethyl-5-pentyl-2-furanpropanoic acid	2.45735	0.0001343	5.1033(0.1458)	6.1954(0.5757)	Fatty Acyls
3,4,5-trihydroxy-6-{[6-(2-hydroxy-2-methylpropanoyl)-8,8-dimethyl-2-oxo-4-phenyl-2H,8H-pyrano[2,3-f]chromen-5-yl]oxy}oxane-2-carboxylic acid	2.00837	0.005416	4.9362(0.7083)	4.0819(0.1981)	Coumarins and derivatives
Glucocerebrosides	1.728	0.01161	5.9313(0.5258)	5.2563(0.3956)	-
Rockogenin	1.11913	0.0293	6.5346(0.3289)	6.1843(0.2419)	Diazanaphthalenes
Soyasapogenol B 3-O-b-D-glucuronide	1.52352	0.02372	6.2077(0.3856)	5.6124(0.5401)	Prenol lipids
Pinostilbenoside	1.22089	0.02484	5.0164(0.1524)	4.625(0.4134)	Stilbenes
5-Methylcytidine	2.01034	8.062e-05	5.2503(0.1897)	5.9762(0.3229)	Pyrimidine nucleosides
N-(1-Deoxy-1-fructosyl)valine	1.73535	0.001093	4.788(0.3425)	5.3878(0.2331)	Carboxylic acids and derivatives
N-(1-Deoxy-1-fructosyl)methionine	1.48177	0.01424	4.836(0.1463)	4.3182(0.5025)	Carboxylic acids and derivatives
Formimino-L-glutamic acid	1.41438	0.01991	5.8424(0.2468)	6.333(0.4671)	Carboxylic acids and derivatives
Alpha-CEHC glucuronide	2.06604	0.004221	4.9381(0.612)	5.862(0.4608)	Organooxygen compounds
[truncated: 223 more rows]

## Sheet: Data 5
Metabolite	mode	hmdb_id	hmdb_name	mass	cas_id	formula	element	compound_id	compound_name	compound_first_category	compound_second_category	pathway_id	description	kegg_first_category	kegg_second_category	ID	m/z	Retention time	Adducts	Theoretical Fragmentation Score	Fragmentation Score	kingdom	super_class	class	sub_class
[truncated: 1,063 more rows]

[truncated: 7 more sheets: Data 6, Data 7, Data 8, Data 9, Data 10, Data 11, Data 12]
