# Supplementary material for: Oral d-ribose causes depressive-like behavior by altering glycerophospholipid metabolism via the gut-brain axis
Source: Commun Biol. 2024 Jan 9;7:69. doi: 10.1038/s42003-023-05759-1 (PMC10776610; doi:10.1038/s42003-023-05759-1)
Supplement: Supplementary file 5 — Supplementary Data 13 [file 42003_2023_5759_MOESM5_ESM.xlsx]

## Sheet: Figure 1
Figure 1a	relative abundance of RIB							Figure 1b	relative abundance of RIB			Figure 1c				Figure 1d
	HC	MDD	HC	MDD	HC	MDD
	Male+Female	Male+Female	Male	Male	Female	Female			CON	CSDS			RIB	SP%			RIB	IT
	3.33829	1.65703	2.31075	1.65703	3.33829	2.71781			4.09062	7.45407			4.09062	88.4321			4.09062	126.16
	2.15398	3.55421	2.33218	3.55421	2.15398	1.62234			4.38452	5.307			4.38452	91.79			4.38452	101.08
	1.21095	3.39528	3.00435	3.39528	1.21095	1.23843			0	5.59904			0	96.8			0	99.28
	2.86667	3.84845	3.44214	3.84845	2.86667	3.16731			4.16883	4.24924			4.16883	94.6962			4.16883	129.4
	2.61483	3.5328	1.95214	3.5328	2.61483	3.65356			3.24583	4.38007			3.24583	87.1345			3.24583	120.16
	1.76388	3.17059	2.68885	3.17059	1.76388	4.47965			3.22396	4.29547			3.22396	88.5542			3.22396	101.28
	2.60564	1.51498	4.82916	1.51498	2.60564	2.69225			3.84535	6.22125			3.84535	95.5432			3.84535	102.6
	2.31731	4.26608	1.5819	4.26608	2.31731	4.96448			3.33133	4.80833			3.33133	88.3697			3.33133	119.12
	2.45599	2.16613	2.40498	2.16613	2.45599	1.04042				4.04343			7.45407	82.3907			7.45407	137.24
	2.8216	3.69276	3.72069	3.69276	2.8216	3.82314							5.307	82.8042			5.307	132.32
	3.37607	4.85202	2.38566	4.85202	3.37607	1.50486							5.59904	93.5374			5.59904	124.36
	2.91226	3.53486	1.81352	3.53486	2.91226	1.67441							4.24924	83.2969			4.24924	116.04
	3.80946	1.06353	3.2758	1.06353	1.12785	3.04536							4.38007	86.79			4.38007	130.72
	3.56125	1.97423	3.54496	1.97423	1.29168	2.81596							4.29547	78.1513			4.29547	124.08
	2.96525	4.07523	2.51601	4.07523	2.96525	2.86958							6.22125	88.5468			6.22125	167
	2.80193	4.71812	3.11419	4.71812	2.80193	2.64245							4.80833	88.2872			4.80833	122.2
	2.90251	1.04042	3.95189	5.47786	2.90251	3.85209							4.04343	90.0391			4.04343	121.72
	3.30276	3.66723	3.48391	3.66723	3.30276	2.54781
	0.792009	2.4924	2.36426	2.4924	0.792009	3.5976
	1.94225	4.09938	3.35289	4.09938	1.94225	4.86913
	1.69165	4.5256	3.00797	4.5256	1.69165	2.06041
	3.26129	3.3052	2.46215	3.3052	3.26129	2.35281
	1.40619	1.57622	3.28137	1.57622	1.40619	4.20261
	2.57898	3.82473	3.35069	3.82473	2.57898	4.64034
	2.85756	4.76778	3.81036	4.76778	2.85756	2.12982
	2.82771	4.02592	2.24297	4.02592	2.82771	1.51609
	3.24047	2.52778	3.29907	2.52778	3.24047	2.59077
	3.95189	2.16252	3.21497	2.16252	0.675028	3.6393
	2.15474	3.55737	3.83602	3.55737	2.15474	2.63444
	3.20519	2.00983	2.46689	2.00983	3.20519	2.12557
	2.86043	2.2643	2.66465	2.2643	2.86043	2.46735
	2.74663	4.83096	2.60868	4.83096	2.74663	3.6213
	2.82351	1.91597	4.54485	1.91597	2.82351	3.9525
	3.54496	3.97342	2.14598	3.97342	1.12094	4.88132
	1.7246	3.43806	1.70705	3.43806	1.7246	3.16918
	3.31164	3.08752	1.91449	3.08752	3.31164	3.40767
	3.17647	2.01477	3.80946	2.01477	3.17647	0.954892
	2.66314	4.44812	2.87165	4.44812	2.66314	3.87455
	2.5435	3.91139	3.68247	3.91139	2.5435	3.38189
	3.12921	4.18166	2.47791	4.18166	3.12921	1.72491
	4.82916	3.42227	2.1231	3.42227	0.83893	2.16309
	1.85002	4.05686	2.97072	4.05686	1.85002	1.48688
	1.90398	3.16407	2.53788	3.16407	1.90398	2.97031
	2.72731	2.29417	1.89434	2.29417	2.72731	2.34881
	2.4845	3.29666	3.08649	3.29666	2.4845	1.38579
	2.17068	2.05628	1.74484	2.05628	2.17068	1.82611
	2.03089	3.74725	5.48667	3.74725	2.03089	1.56475
	2.70383	3.52045	1.39131	3.52045	2.70383	3.35547
	2.31075	3.64406	2.09233	3.64406		2.33236
	2.33218	2.72466	2.92854	2.72466		1.92116
	3.00435	3.29017	3.14757	3.29017		2.29071
	3.44214	2.88277	2.4242	2.88277		4.41779
	1.95214	3.86538	3.81804	3.86538		2.10255
	2.68885	2.00904	3.43639	2.00904		2.15219
	0.83893	3.11151	2.77202	3.11151		2.15975
	1.5819	4.92028	3.45572	4.92028		3.41446
	2.40498	4.19855	2.34361	4.19855		1.73192
	3.72069	3.04623	3.56125	3.04623		3.26558
	2.38566	1.5649	2.79912	1.5649		2.82405
	1.81352	3.33751	2.38212	3.33751		1.76662
	3.2758	4.66403	3.12781	4.66403		4.28213
	1.12094	3.64253	1.61882	3.64253		2.63712
	2.51601	3.56051	3.00198	3.56051		1.17223
	3.11419	2.71781	3.41346
	0.675028	1.62234	4.70154
	3.48391	1.23843	3.2611
	2.36426	3.16731	2.56895
	3.35289	3.65356	4.11498
	3.00797	4.47965	2.97017
	2.46215	2.69225	2.57086
	3.28137	4.96448	3.26926
	3.35069	5.47786	4.58538
	3.81036	3.82314	2.71354
	2.24297	1.50486	3.43221
	3.29907	1.67441	2.92339
	3.21497	3.04536	2.85489
	3.83602	2.81596	3.23282
	2.46689	2.86958
	2.66465	2.64245
	2.60868	3.85209
	4.54485	2.54781
	2.14598	3.5976
	1.70705	4.86913
	1.91449	2.06041
	1.12785	2.35281
	2.87165	4.20261
	3.68247	4.64034
	2.47791	2.12982
	2.1231	1.51609
	2.97072	2.59077
	2.53788	3.6393
	1.89434	2.63444
	3.08649	2.12557
	1.74484	2.46735
	5.48667	3.6213
	1.39131	3.9525
	2.09233	4.88132
	2.92854	3.16918
	3.14757	3.40767
	2.4242	0.954892
	3.81804	3.87455
	3.43639	3.38189
	2.77202	1.72491
	3.45572	2.16309
	2.34361	1.48688
	1.29168	2.97031
	2.79912	2.34881
	2.38212	1.38579
	3.12781	1.82611
	1.61882	1.56475
	3.00198	3.35547
	3.41346	2.33236
	4.70154	1.92116
	3.2611	2.29071
	2.56895	4.41779
	4.11498	2.10255
	2.97017	2.15219
	2.57086	2.15975
	3.26926	3.41446
	4.58538	1.73192
	2.71354	3.26558
	3.43221	2.82405
	2.92339	1.76662
	2.85489	4.28213
	3.23282	2.63712
		1.17223

## Sheet: Figure 2
Figure 2a	Body weight			Figure 2b	Fasting blood			Figure 2c	Sucrose preference			Figure 2d	Total distance
	CON	RIB			CON	RIB			CON	RIB			CON	RIB
	23.37	25.9			4.5	3.5			84.9398	82.768			1330.27	1059.93
	24.24	26.87			3.6	3.7			86.6388	83.5509			1118.38	517.358
	26.04	25.42			4.9	4.4			85.8377	80.1815			1295.94	1058.78
	29.07	23.65			5.7	3.5			87.9625	82.4519			1003.38	759.63
	26.47	22.73			2.9	4.1			86.4769	85.022			876.857	723.681
	27.26	25			3.2	3.6			85.9281	79.0404			863.704	782.232
	23.89	24.31			3.4	3.8			88.0137	83.9161			874.599	845.275
	22.91	24.61			3.7	3.9			85.9148	81.1634			1359.96	971.986
	26.88	23.48			4.4	3.2			80.4598	81.9231			738.846	1164.3
	22.43	25.59			2.7	4.3			88.3055	83.3333			712.444	1306.06
	24.91	23.73			3.5	3.9			84.0659	85.4762			1107.23	1417.15
	25.16	23.42			3.1	4.7			83.8488	84.2105			905.2	760.408
	24.31	23.11			3	3.2			86.5225	78.271			1304.38	307.822
Figure 2e	Center distance			Figure 2f	Immobility_time in TST
	CON	RIB			CON	RIB
	230.889	128.435			197.598	203.598
	236.621	30.4365			159.532	140.732
	198.068	211.989			23.9331	229.798
	233.983	54.6211			151.665	175.132
	160.702	145.295			116.732	221.331
	160.252	119.668			199.931	132.932
	64.7213	91.4363			190.131	209.598
	263.785	176.778			198.531	138.265
	54.3785	179.05			101.866	236.464
	123.655	192.006			151.132	225.19
	249.416	104.64			182.932	168.532
	160.235	122.453			173.598	205.331
	331.071	43.3224			130.799	197.798

## Sheet: Figure 3
Figure 3a	Length of colon
	CON	RIB
	8.5	8.9
	9.1	8.7
	9.2	8.2
	8.5	9.6
	8.9	7.8
	9.8	8.7
	8.5	8.1
	9.1	8.7
	9.6	8.8
	6.8	7.6
	8.5	9.2
	7.2	8.6
	7.2	9.6
